# Supplementary material for: PTCH1-mutant human cerebellar organoids exhibit altered neural development and recapitulate early medulloblastoma tumorigenesis
Source: Dis Model Mech. 2024 Feb 27;17(2):dmm050323. doi: 10.1242/dmm.050323 (PMC10924233; doi:10.1242/dmm.050323)
Supplement: Table S1. Differentially expressed genes in homozygous clones [file dmm-17-050323-TableS1.xlsx]

## Sheet: supp-2
baseMean;log2FoldChange;lfcSE;pvalue;padj;gene
2	13827762716386e+03;1	06506042417268e-01;0	1108376426124843;3	28307176868540e-01;5	37459987876238e-01;TSPAN6
2	15974931212680e+00;-2	37350723703129e-01;0	6564773813747489;4	95399974120509e-02;1	43543909492246e-01;TNMD
1	07639266365406e+03;-6	34561463887541e-02;0	1663659459589894;6	89633920004628e-01;8	34332421001412e-01;DPM1
2	80076747366442e+02;-6	23856211143761e-02;0	2004191198516393;7	40073775518250e-01;8	64272372843310e-01;SCYL3
1	50741145508787e+02;3	17630533784511e-01;0	2792823844235136;1	96922301385628e-01;3	83126221766568e-01;C1orf112
1	76453125332103e+00;-5	45063482220671e-02;0	5777333939351368;6	89724762205911e-01;NA;FGR
4	11151504831131e+00;-2	87501775558607e-01;0	6510204996275742;1	27347038013527e-01;2	84244568924410e-01;CFH
1	14289957784144e+03;-3	21088758478568e-01;0	1142641408821118;4	09531365036639e-03;1	96223714636322e-02;FUCA2
5	75597279882830e+02;-3	21824741049589e-02;0	1353386355313095;8	05969475011251e-01;9	02863636542627e-01;GCLC
8	02034161130867e+02;1	73929672538770e-02;0	1789148649244832;9	20031242252060e-01;9	63633755144094e-01;NFYA
1	70905452716166e+02;5	03941834471170e-01;0	2453394564587653;2	39269065177996e-02;8	21243851135229e-02;STPG1
3	82847883330912e+02;7	67433251353451e-01;0	2046250073757918;6	80074941504970e-05;5	48028668191444e-04;NIPAL3
1	00084350434868e+03;1	76297711234305e-01;0	1191805654889593;1	31100461675156e-01;2	90014537821312e-01;LAS1L
4	22369817565038e+02;9	89017027645025e-01;0	1933524773029716;8	37029133769816e-08;1	17144750812327e-06;ENPP4
3	13988441236323e+02;-7	74495673389342e-01;0	1772104665625605;4	76727758645545e-06;4	94204089472923e-05;SEMA3F
1	08818051087693e+01;-1	65342223391112e-01;0	5241378628598253;5	36645639121121e-01;7	25695936850294e-01;CFTR
7	30659316994173e+02;4	77498111895198e-01;0	1717888412030505;3	56449123198286e-03;1	74820492036218e-02;ANKIB1
3	13973396207630e+03;1	79879177100960e-01;0	1085816780282948;9	19960417687184e-02;2	25226473765827e-01;CYP51A1
6	89662947488152e+02;2	55367391434548e-01;0	1721834858385198;1	20692221060361e-01;2	74691820723523e-01;KRIT1
1	53687144742192e+02;2	77324884993187e-01;0	2495293324946169;2	19948587991371e-01;4	13194003191109e-01;RAD52
1	40104859029974e-01;4	04184482132083e-02;0	5898646609202758;8	50046233367177e-01;NA;MYH16
8	21575559952743e+02;2	42101319220334e-02;0	1432473649708985;8	62914840762269e-01;9	34384370439459e-01;BAD
1	25007859536913e+03;-1	06791007947901e-01;0	1128448678809397;3	33819016045542e-01;5	42747172913165e-01;LAP3
3	58915235892361e+03;-1	59782495002628e-01;0	0995020152074166;1	02930469578243e-01;2	44754304457471e-01;CD99
2	11504899721931e+01;-8	37608913198872e-01;0	7858372910257388;4	08376794885260e-02;1	23976729712746e-01;HS3ST1
0	00000000000000e+00;NA;NA;NA;NA;AOC1
1	27079138048294e+00;-1	01306681483430e-01;0	5917789069742735;4	07344716540691e-01;NA;WNT16
1	45573087351912e+02;-1	16792671740762e+00;0	3343811584590586;8	44848229689157e-05;6	67217302739930e-04;HECW1
5	88397708653531e+02;-1	31393353440690e-03;0	2154806282670891;9	93009128256970e-01;9	96842987335109e-01;MAD1L1
4	21283073395271e+03;-1	01642648486074e-01;0	0900104267395595;2	52872784188841e-01;4	55578870869251e-01;LASP1
5	69709946766019e+02;-6	84981874053014e-02;0	1579742170873682;6	51333524626797e-01;8	08096685326630e-01;SNX11
1	36106846323035e+02;-7	45989827702768e-01;0	2763516722391292;2	57813501252307e-03;1	32959556184099e-02;TMEM176A
3	31278320054533e+03;5	28337935212484e-02;0	0975143894390931;5	85835882404069e-01;7	63068208609105e-01;M6PR
7	40068005406869e+02;8	68084793856795e-01;0	1603381161016803;2	05879660382679e-08;3	11820448335528e-07;KLHL13
1	53780885268148e+02;-2	51461757300474e+00;0	4677323319804242;4	41608757485576e-09;7	24741204204060e-08;CYP26B1
4	07116908555732e+02;8	19521112077755e-01;0	1882588280351476;4	79568676225921e-06;4	96573081199865e-05;ICA1
3	75793890216478e+02;-1	85786573976796e-01;0	2366197719065904;3	88834557002543e-01;5	98635595936388e-01;DBNDD1
9	33185123830683e+02;-1	59778985569537e-01;0	1299694100904184;2	05297181717500e-01;3	93761668990681e-01;ALS2
2	42186148548390e+00;-1	10217532076460e-01;0	5754387551876076;5	34517529404578e-01;7	24307929753477e-01;CASP10
4	53054682172954e+02;-9	39696733659169e-01;0	1548034251627813;3	69750664950319e-10;6	89070269446518e-09;CFLAR
7	50648683978249e+01;-9	32558967480375e-01;0	3920012261825057;4	01698447539814e-03;1	92988028344934e-02;TFPI
2	31681159307297e+02;1	84699574871917e-01;0	1894124699197508;3	03350282215171e-01;5	11491189404437e-01;NDUFAF7
1	89794865229785e+03;-6	44113776757040e-02;0	1407637198251475;6	36334518693856e-01;7	97928734944163e-01;RBM5
2	22698973019297e+02;-4	90616354197503e-01;0	2363153184374068;2	30070091132147e-02;7	97481122714067e-02;MTMR7
4	00373255061190e+02;2	88870942258964e+00;0	2269697637235191;2	81280480445558e-38;2	92270043402501e-36;SLC7A2
3	50842337814408e+03;-1	56237456523988e-01;0	1086285168851321;1	44104016136451e-01;3	09769903342633e-01;ARF5
1	53149274579030e+03;-7	33654204757477e-01;0	1427753044218875;1	15869521327504e-07;1	57819955084043e-06;SARM1
2	47006673865972e+03;-1	35497934342924e-01;0	1061949735816543;1	93671467835837e-01;3	79153956968133e-01;POLDIP2
1	43678414748603e+03;-2	66090574413363e-01;0	1860707264588530;1	30869393444452e-01;2	89646786333034e-01;PLXND1
2	30245232553400e+03;2	18915131383281e-01;0	1240303680069270;7	26897417860892e-02;1	90485493431230e-01;AK2
9	74487242394562e-01;4	87867939523101e-02;0	5852296835484087;6	67270577302942e-01;NA;CD38
7	03875952802239e+03;6	13512475192975e-01;0	2366675102679612;4	85424461067509e-03;2	27166953867466e-02;FKBP4
6	18398953839951e+03;-2	05506600891132e-01;0	0884324769475069;1	87074660746982e-02;6	74733813311392e-02;KDM1A
1	92459652512172e+03;-5	39134111558721e-03;0	1473215405546414;9	68022731620930e-01;9	87055581591756e-01;RBM6
2	38545858911269e+02;-1	78486591698870e-01;0	2146515298365748;3	70267421917260e-01;5	80220900000462e-01;CAMKK1
9	72005799079890e+02;-2	68275987631457e-01;0	1478812546352022;6	02805823412224e-02;1	66101536787284e-01;RECQL
3	33941837054409e+02;-2	63991624786264e-01;0	2066788765440299;1	70776199418370e-01;3	49491839689123e-01;VPS50
4	92577887489351e+01;1	05300139078274e-01;0	3414080993430665;7	07652110879357e-01;8	44777137508240e-01;HSPB6
8	90217089021183e+02;-8	47962519461895e-02;0	1893416770153505;6	34861599260757e-01;7	97093793683971e-01;ARHGAP33
1	39437965689442e+03;-1	32283909513064e-02;0	1122924008267692;9	03704712345938e-01;9	55959962270044e-01;NDUFAB1
5	84266408325700e+01;-5	67733056284602e-01;0	4210490635106854;7	75727776339226e-02;1	99106804807334e-01;PDK4
0	00000000000000e+00;NA;NA;NA;NA;SLC22A16
1	30815112367674e+02;-3	13184921010984e-01;0	3515295486027855;2	71620439803389e-01;4	76997199583980e-01;ZMYND10
7	98173962071930e-02;-3	53171296718195e-02;0	5894857844427420;9	01495703258937e-01;NA;ABCB5
1	80021659235014e+03;1	61771914511138e+00;0	6606250133685808;1	20646872933870e-03;6	98025546479160e-03;ARX
1	41059904099277e+03;-1	97844686415277e-01;0	1175194201524087;8	47728397016966e-02;2	12714214038655e-01;SLC25A13
5	16684283192564e+02;-1	49307319105934e-01;0	1688132348483551;3	54517413861669e-01;5	64951869864980e-01;ST7
1	48307535430886e+03;4	24685759471564e-02;0	1936540493847336;8	17786915861199e-01;9	09432378835875e-01;CDC27
1	93871845285694e+00;1	19318648090165e-02;0	5723731842543677;9	35584121447321e-01;NA;SLC4A1
7	24628502724366e+00;3	01956519718021e-01;0	6012466190419822;2	62746136871211e-01;4	67228285077863e-01;CALCR
6	01891347108440e+02;-1	87022090938407e-01;0	1539404340529345;2	06482886884548e-01;3	95484101854103e-01;HCCS
1	70892291407561e+03;2	16789772998981e-01;0	1257258269377708;7	68827027950034e-02;1	97904027704494e-01;DVL2
7	22350154211950e-01;4	02985142841598e-02;0	5882468932458984;6	44819989516413e-01;NA;PRSS22
2	71537912381089e+03;-1	38651821247938e-01;0	1240125374190576;2	51956014437535e-01;4	54431112123083e-01;UPF1
2	88018215655250e+02;-1	37106924311115e+00;0	2326048082448704;5	75104605620587e-10;1	04880301139297e-08;SKAP2
5	20244288642268e+03;-5	82985349613935e-02;0	1244720353430794;6	30516355901766e-01;7	93579681395745e-01;SLC25A5
3	60369802747923e+02;9	99698138712155e-01;0	2255758645796718;2	32633479163096e-06;2	56960787367296e-05;MCUB
2	77142023970987e+00;1	20461956512049e-01;0	6076228361936453;1	14961557171388e-01;2	65588540559338e-01;HOXA11
8	34906902411144e+02;-1	23641993017317e-01;0	1247118602602268;3	10053084618467e-01;5	18105689446425e-01;POLR2J
9	84004019170359e+02;-4	69005889081027e-02;0	1709002863598487;7	73038789455375e-01;8	82795478923097e-01;DHX33
2	23085371983333e+01;-2	84904448814468e+00;0	9955644335033830;1	35166931524408e-04;1	02057600346608e-03;MEOX1
4	42668771156633e+02;-1	15121656062286e+00;0	2811854974097531;8	03640534203303e-06;7	96167243767631e-05;THSD7A
1	66784150695073e+03;1	21530150742844e-01;0	1619701647396653;4	35400551035244e-01;6	42248155175130e-01;LIG3
9	54802560292033e+02;-2	16066808431880e-01;0	1417719097624440;1	15537253335116e-01;2	66539536802013e-01;RPAP3
1	83255462460787e+01;2	74041261331314e-01;0	5766785004595451;3	10712229748837e-01;5	18685687471625e-01;ACSM3
2	05007217527312e+02;-7	30661880102547e-02;0	2010020878455496;6	97709732960702e-01;8	38791090237701e-01;REXO5
1	79919223749808e+03;-2	97061720544009e-01;0	1038870216569157;3	60100214328525e-03;1	76272556299080e-02;CIAPIN1
1	15430132160986e+03;-1	31433224851560e-01;0	1632069023413128;4	00584560477396e-01;6	09557025530185e-01;SPPL2B
4	88742313655158e+02;4	49517156079603e-01;0	2259421340326050;3	09837355554673e-02;1	00043599249740e-01;FAM214B
5	40211717346662e+01;-1	82707490760902e-01;0	3578178117988111;5	21585424709037e-01;7	14586026094282e-01;COPZ2
1	05046894887074e+03;5	75340655548090e-01;0	1236279899137231;1	87003515102114e-06;2	09669185815870e-05;PRKAR2B
7	77792976076827e+02;-6	35415213933976e-02;0	2004753534153171;7	34369241785466e-01;8	60394117382477e-01;MSL3
2	84300695885740e+03;-3	69971085590644e-01;0	1058339413590328;3	69304315907352e-04;2	48314775541618e-03;CREBBP
6	32890381043280e+02;6	72818355146807e-01;0	2736713767946348;6	00461030782351e-03;2	70585969292541e-02;TSPOAP1
2	90578924921478e+00;2	45049745941817e-01;0	6435202342906419;1	38941342558969e-01;3	02197842791029e-01;MPO
9	18800621605238e-01;1	76044662787702e-02;0	5819438627033102;8	64440668044741e-01;NA;PON1
3	46857604096517e+02;-3	24463714425616e-01;0	1755947744595716;5	20474426000170e-02;1	48933536219795e-01;GCFC2
1	29688349301596e+03;4	71695000619131e-01;0	1117762321132510;1	68302144623416e-05;1	55366525243269e-04;WDR54
3	47898625047528e+02;-7	01497870355678e-02;0	1811461838792891;6	82815945925239e-01;8	29724687360703e-01;CROT
6	20351933598798e+01;-2	07804544078922e-02;0	3393406555386431;9	38120263885448e-01;9	72792884024411e-01;ABCB4
2	53751451849981e+03;9	02541331722695e-02;0	1136870811941445;4	19879186545171e-01;6	27641420369296e-01;KMT2E
3	43539400913779e+03;8	80604331972678e-02;0	1189375677990154;4	51263996883880e-01;6	56010261290768e-01;RHBDD2
1	09203240121935e+03;1	35002343663702e+00;0	1762096654565139;3	04103831598079e-15;9	46854299359036e-14;SOX8
2	02871993676641e+03;-9	50685388313970e-02;0	1037053585381755;3	51036714744104e-01;5	60805235175348e-01;IBTK
9	92860631101481e+02;-1	19402318955795e-01;0	1824241493280858;4	89756182499108e-01;6	89532258832839e-01;ZNF195
1	49495484463953e+03;-9	63557394724406e-01;0	1913647190570495;1	26600731178645e-07;1	71279959699073e-06;MYCBP2
7	13424913232867e+02;1	73560182593037e-01;0	1392732596393905;1	99623608329473e-01;3	86464751565455e-01;FBXL3
8	75744299712990e+00;2	03617567813301e-01;0	5924446929106090;3	09539452749687e-01;5	17695030838705e-01;ITGAL
5	96668681922849e+02;-3	79793849361152e-01;0	1480645811556210;7	69637916623766e-03;3	30410013113138e-02;PDK2
2	11215979741430e+02;3	95888660113190e-01;0	2383993035544263;6	89346225786986e-02;1	83060858057430e-01;ITGA3
8	82267524544712e+02;8	93039292267942e-02;0	1716094280866099;5	87574338410055e-01;7	64399923091351e-01;ZFX
3	37728922425016e+03;1	87506153711656e-01;0	1243112928555961;1	22945001490279e-01;2	77863427775958e-01;LAMP2
7	57775518507452e+01;9	48624123358645e-01;0	3878789079537355;3	37362166113618e-03;1	66694405108725e-02;ITGA2B
4	62360813527481e+00;2	75597348151748e-01;0	6186008443807683;2	38257343010420e-01;4	36105615964997e-01;ASB4
1	65363241915144e+03;-1	68831359454197e-01;0	1077213388873520;1	10455898030674e-01;2	57845847649451e-01;GDE1
4	73545838933297e+02;-1	83820085201816e-01;0	1894849514040264;3	04108719563345e-01;5	11917776776500e-01;REX1BD
1	35219554304184e+01;-3	40281377187384e-01;0	5454184676209485;2	71055887731425e-01;4	76563530233041e-01;CRLF1
2	21675772418467e+02;1	63847215686173e-01;0	2214366568171481;4	25208073747085e-01;6	32382872539303e-01;AC003665.1
2	29925384880609e+03;4	66231874997500e-01;0	1096973828113346;1	45764797368377e-05;1	36607680050741e-04;TMEM98
1	13003047147731e+02;8	39787968577637e-01;0	3897857405332321;8	51629045243871e-03;3	58040797379404e-02;YBX2
1	73381143381961e+02;-7	29604998380233e-02;0	2516245784421933;7	46954935628319e-01;8	68491224354259e-01;MAP3K14
5	77472729743271e+01;-3	44114143375543e-02;0	4105813244836109;9	04221474956278e-01;9	56171007657452e-01;ABCC8
2	39379157055186e+01;4	08761104693918e-01;0	4715356902001498;2	09995724869469e-01;4	00538270530112e-01;CACNG3
6	47650157606684e+03;-9	81076401032431e-01;0	1241966138311647;8	07814915850692e-16;2	63935432835166e-14;TMEM132A
7	30659719593659e+03;2	29527727220831e-01;0	1197134108339742;5	76197346961395e-02;1	60703648753611e-01;AP2B1
4	05776836379233e+01;-9	80929738190247e-01;0	5719596116401160;1	49742388970440e-02;5	64836634799432e-02;TAC1
1	60622305076953e+03;1	80424699258652e-01;0	1717236427675542;2	70582822397133e-01;4	76077334309180e-01;ZNF263
5	70715127064767e+02;6	97911777379592e-02;0	2173021446288936;7	31314756143152e-01;8	58685849930386e-01;CX3CL1
6	00070905822627e+02;4	22876734449804e-01;0	1797884173737904;1	32555056318550e-02;5	13570409494751e-02;SPATA20
2	79597513984676e+02;-2	61631782770694e-01;0	2063713614751342;1	74235047652148e-01;3	54217810446956e-01;CACNA1G
2	06594525927954e+02;-6	39225866613497e-01;0	2643195925404480;7	11433633817768e-03;3	10721942903010e-02;TNFRSF12A
2	62417202450735e+01;5	81910417888906e+00;1	1182914694686243;9	84205033858889e-08;1	36143284559799e-06;DLX6
5	73585863161735e+02;7	19547750241335e-01;0	1494337177796866;6	48238999871354e-07;7	84913780874040e-06;MAP3K9
2	49872799512851e+03;-5	30654801950176e-01;0	0970729422554742;2	83191510032379e-08;4	22118320875620e-07;RALA
1	98158830794360e+02;3	65340220088818e-01;0	3392707708887896;1	93946081677939e-01;3	79611438773016e-01;BAIAP2L1
5	07010225663003e+02;-1	50633792400013e-01;0	1623974697718171;3	33471838872802e-01;5	42491234692764e-01;KDM7A
6	90190289173872e+02;9	47121042355216e-01;0	1579169974219946;5	79671129760495e-10;1	05497784430545e-08;ETV1
6	36780629749963e+02;-1	20795260514168e-01;0	1597251378140682;4	30917213938046e-01;6	38079861444037e-01;AGK
3	70435793662765e+01;4	19299241434136e-02;0	3650763021373332;8	85938074607065e-01;9	47592172802488e-01;ALDH3B1
1	98722260450569e+01;6	58071136610678e-01;0	6671395997361557;7	91778672234736e-02;2	02026280440315e-01;TTC22
4	87042467445648e+02;4	65618658186162e-01;0	1507801954281389;1	36680595138164e-03;7	76707651425370e-03;PHTF2
1	96842715866219e-01;-4	80890020473462e-02;0	5910251478698614;7	82388345093097e-01;NA;CCL26
8	68178046114211e+02;-7	47246961517279e-01;0	1840541867642112;1	95305553986882e-05;1	77543278781971e-04;FARP2
7	07105612412158e+00;-4	60738063321776e-01;0	7936669736234411;6	61143391296475e-02;1	77710318163399e-01;USH1C
8	32434874239650e+02;-8	54136815565106e-02;0	1185559868506297;4	61179029689376e-01;6	65653033745872e-01;GGCT
6	64282659625802e+02;9	23592425199915e-01;0	1867816053115386;2	23344823295704e-07;2	91142289166119e-06;DBF4
1	40049424250864e+00;9	62466117086867e-02;0	5891280004734847;4	44520059827275e-01;NA;TBXA2R
1	72009644512008e+03;3	08848525159606e-01;0	1261232885633089;1	20668638580497e-02;4	77697341113745e-02;IFRD1
0	00000000000000e+00;NA;NA;NA;NA;LGALS14
4	60030206167800e+02;1	69767887327271e-01;0	1613310868637652;2	73463945747253e-01;4	78916966035758e-01;COX10
1	22296620691086e+03;6	15250432389020e-01;0	1323377756140386;1	78169254297845e-06;2	00645300114120e-05;GTF2IRD1
7	95517730154590e+02;-1	16912533077059e-01;0	1466345274186794;4	09482451904293e-01;6	18409618956810e-01;PAF1
1	49152902259368e+03;-3	95272021757427e-01;0	1141827566471322;4	05390604916583e-04;2	69544699352205e-03;VPS41
3	21215535404342e+02;9	94799899619287e-02;0	2070974879094938;6	09191800680441e-01;7	79346876289251e-01;ARHGAP44
1	46673470272406e+03;2	21657834243924e-01;0	1167294554821924;5	23513197350795e-02;1	49699645808855e-01;ELAC2
3	93787647082670e+00;-2	99881590104866e-01;0	6707817613406946;1	13958560632784e-01;2	63919579581330e-01;SCIN
6	82848582814448e+02;-6	28138338353210e-01;0	1643704323496496;6	59654189375963e-05;5	32490500114147e-04;ARSD
9	50671960842375e+02;-1	67550739767527e-01;0	1581522001469720;2	70294681775418e-01;4	75915920932082e-01;PNPLA4
3	45654081925187e-01;-5	65041758538034e-02;0	5925727106099864;6	28570705000071e-01;NA;MYH13
1	72200631438343e+03;-2	10346562433637e-01;0	1311723229220699;9	92142834130905e-02;2	38584186377658e-01;ADIPOR2
8	12910381875730e+01;-9	74554187070549e-02;0	3143030060965658;7	12158181714772e-01;8	47829066470308e-01;CDKL3
1	43269511076287e+00;-1	41418177904973e-02;0	5715911603102413;9	20808937479386e-01;NA;UPP2
0	00000000000000e+00;NA;NA;NA;NA;PRSS21
2	13804618509052e+03;2	35117708593692e-01;0	1438907563809367;7	85216202278900e-02;2	00936196551095e-01;MARK4
1	88058430306757e+02;-1	27309956456990e+00;0	3406123632998389;3	05950192596268e-05;2	68167819621408e-04;PROM1
1	29633477023148e+03;-3	14370264080229e-01;0	1179731079712409;6	45054689096643e-03;2	87276785535390e-02;CCDC124
2	23486026281389e+01;-5	56168205504885e-02;0	4603650366222342;8	44189484647173e-01;9	24696890758414e-01;CEACAM21
5	87443769781215e+03;-1	47115984363625e-01;0	1087406363379480;1	68041705529343e-01;3	45995548527699e-01;PAFAH1B1
4	69403933084168e+02;4	62312115896593e+00;0	2272199817149072;3	00941141710325e-93;2	24100836860288e-90;NOS2
9	80588330137085e+01;-3	50603488266869e-01;0	3187000060384271;1	92857398900961e-01;3	78015730769684e-01;DNAH9
3	27822018345464e+03;-6	06742639857328e-02;0	0936785207304243;5	09815035038180e-01;7	05126569359232e-01;KIAA0100
1	41841155703528e-01;-4	35760239965009e-02;0	5903577005692194;8	18197004075818e-01;NA;SLC13A2
1	13850278528543e+03;-1	72856656498576e+00;0	1962954733472577;1	43349409244562e-19;5	91672203699494e-18;AC005747.1
7	86453014508634e+02;9	76680346316716e-02;0	1783790473400205;5	66926476500204e-01;7	49638205683017e-01;TRAPPC6A
1	46723935427824e+02;2	13998087435273e+00;0	3978273234017711;6	21964335495391e-09;1	00358625062707e-07;MATK
1	21842069135004e+00;8	71561488541835e-02;0	5925247213185458;3	97141847745006e-01;NA;CEACAM7
3	01739120199063e+01;-6	54520808119721e-01;0	5972816358810753;7	48740333998232e-02;1	94300671543726e-01;CD79B
3	23439946532095e+02;9	52322780727099e-01;0	2162493448306417;2	89752287292006e-06;3	12496673283979e-05;SCN4A
3	30448541163230e+02;4	72152982752014e-03;0	1690240280993956;9	78009722571073e-01;9	90528568073162e-01;ST7L
1	03692521778854e+02;-6	85107065432470e+00;0	7168658458755061;8	30658473044358e-22;3	92738842070073e-20;TKTL1
8	73845276399710e+02;-5	87967724278271e+00;1	5588827747422815;3	92186014195771e-06;4	13519082342586e-05;PAX6
4	65582953594623e+02;-1	53932194706470e-01;0	2088751384984201;4	28785226904478e-01;6	36218312597496e-01;RPUSD1
4	11148484606752e+02;-1	51100100219885e+00;0	2547883122200106;3	96792642454343e-10;7	34868197507153e-09;RHBDF1
6	01788908235864e+02;6	68629355083134e-01;0	1578989443205237;1	10224640736420e-05;1	05853561485293e-04;LUC7L
1	28852972499027e+03;2	35855204548374e-01;0	1261006237863142;5	53484768440133e-02;1	56047953645087e-01;CACNA2D2
6	30104288231685e+02;2	35558954287733e-01;0	1969075320752422;2	03965584548264e-01;3	92091311933588e-01;BAIAP3
1	19060200552117e+03;-9	34444621704776e-02;0	1296978214691731;4	62789663017582e-01;6	67121862998082e-01;TSR3
9	97247491293740e+02;1	88075292987303e-01;0	1258555636603291;1	26179780490936e-01;2	82839243857598e-01;PIGQ
8	85781306922918e+02;-7	59900724773451e-02;0	1665381314833189;6	33518328271597e-01;7	95715760971957e-01;CRAMP1
4	55740034142745e+02;-2	82295611596670e-01;0	1875202514685798;1	11133487482134e-01;2	59156796487565e-01;TEAD3
0	00000000000000e+00;NA;NA;NA;NA;SELE
1	51712536792837e+03;-3	50063488353636e-01;0	1452072407285026;1	26013402599317e-02;4	93775823559524e-02;DNAJC11
2	24938775679789e-01;-4	98711914995112e-02;0	5913274354187723;7	67935170459615e-01;NA;FMO3
3	11854580594581e+02;-3	80771975611602e-01;0	1836484358771945;2	84980506880494e-02;9	37461611999824e-02;MYLIP
5	29715337321605e+00;5	13318369700795e-01;0	8494956737743483;5	86976477348666e-02;1	63021656615002e-01;NOX1
2	94505007285888e+02;1	85796014029960e-01;0	1782199727743507;2	74203540028383e-01;4	79633130133423e-01;E2F2
3	18229844017612e+03;6	60801242046549e-02;0	0995195838919674;5	01386609862302e-01;6	98968915090411e-01;PSMB1
3	63537998939515e+02;1	18996613596849e+00;0	1952567639678466;2	16605416925890e-10;4	15361803787501e-09;SYN1
2	36359471916806e+03;2	56300392087159e-01;0	1200123846064881;2	90353069492742e-02;9	51446655294148e-02;JARID2
4	56677013823571e+02;2	54741741127717e-02;0	2425692387746262;9	10240746437331e-01;9	58681799306647e-01;CDKL5
1	88423904974965e+02;1	63717096331046e+00;0	3164831457566975;2	67564814012736e-08;4	00495674709851e-07;CAMK1G
7	23607390235134e+02;-9	10829957013573e-02;0	1814426249668487;5	96089167070418e-01;7	70399327129905e-01;CDK11A
1	14060811629983e+03;-2	86495391740297e-02;0	1394371816401122;8	31287122594303e-01;9	17892696744968e-01;"NADK"
1	15965972436224e+03;-7	19918036012396e+00;0	6071694030310891;1	40212024994714e-33;1	16012468088219e-31;TFAP2B
4	60215332474702e+00;-4	89581404650338e+00;3	1721366352848013;1	62273929726478e-03;8	99832352488869e-03;TFAP2D
3	94904992986149e+01;2	07163764492504e-01;0	4524130337217178;4	96373696736225e-01;6	94526791518814e-01;DLEC1
1	05672006582907e+03;-4	52587212149068e-01;0	1293158701378621;3	21133280287882e-04;2	19140663814625e-03;CYTH3
4	36449211848140e+02;7	19996535440330e-01;0	2099531598479199;2	50798669562074e-04;1	76885312644569e-03;ADAM22
8	46666562464579e+02;1	30642049648839e-01;0	1384506058899474;3	31807539921936e-01;5	40620325780366e-01;SYPL1
2	94418191822618e+02;-4	42591997144334e-02;0	2649410831832301;8	49636657347774e-01;9	27089277155759e-01;CYB561
5	55020359178724e+03;1	09897604224426e-01;0	1435152902881498;4	29634256909733e-01;6	36891650054056e-01;SPAG9
1	71320900498908e+03;-7	68535894176867e-01;0	1385719989282339;1	16211539507607e-08;1	81550055426569e-07;CELSR3
6	89111237722444e+02;2	84893211981571e-01;0	2085866941486421;1	43796641588162e-01;3	09220741001521e-01;AASS
3	03623219736365e+01;-4	00932547972644e+00;0	8313084141141300;7	35041016306883e-08;1	03683133728781e-06;PLEKHG6
3	40991363141625e+02;4	21558387434920e-02;0	1894799055543732;8	15631927525792e-01;9	08232392182012e-01;SS18L2
5	64930608514968e+02;1	11461565531528e-01;0	1627832936763675;4	77017628898100e-01;6	78759597129673e-01;MPND
9	81031993679442e+02;8	91576642572641e-01;0	1734146836231657;8	62029455724930e-08;1	20360862755593e-06;MGST1
1	10791567055962e+03;-1	18469558969597e-01;0	1577911051801325;4	34656141494779e-01;6	41573716616675e-01;CRY1
1	45936372306654e-01;4	16559140231790e-02;0	5900173990221483;8	25266505059872e-01;NA;PGLYRP1
1	16405207038214e+01;-2	56224230861104e-01;0	5507007403887454;3	66178612655190e-01;5	76137350591914e-01;NFIX
4	57424566351273e+02;-8	54683905252559e-01;0	1909572927588972;2	46507903438587e-06;2	70779917040837e-05;ST3GAL1
9	09115460549361e+00;1	60011813973932e-01;0	5126229717106285;5	66807386457816e-01;7	49638205683017e-01;MMP25
3	69732583488793e+00;-1	19685440961646e-01;0	5732655607744419;5	27405524275485e-01;7	19349124010643e-01;IL32
1	95201597337695e+03;-2	84770074406101e-01;0	1455229358099970;4	28552299160018e-02;1	28659275837189e-01;PKD1
2	16399160647437e+03;-7	56034534908985e-01;0	1806185316670257;1	11641417749556e-05;1	07041599679188e-04;MAPK8IP2
2	27916461604061e+03;-6	32722656607652e-02;0	1031361381040639;5	32281608819830e-01;7	22922479886617e-01;MED24
1	15030343214440e+03;-6	05102835133780e-01;0	1765831096112555;3	17319844771174e-04;2	17035601444715e-03;RHOBTB2
5	19726364920626e+02;-1	34621451582616e-02;0	1773218485526400;9	34633334250298e-01;9	71036330061698e-01;HEATR5B
3	32155735737381e+03;1	99904471195276e-01;0	1078013656118469;5	93985281270695e-02;1	64329797939162e-01;SEC62
1	94982080890754e+04;2	03480433239171e-01;0	1139354730201736;6	87572813303778e-02;1	82698503112773e-01;RPS20
1	49523241350872e+04;2	97174723947639e-01;0	0969762338602927;1	78428596665689e-03;9	74595317728969e-03;CSDE1
1	16527031552752e+03;-3	69792689107212e-02;0	1158189964784325;7	43905264145862e-01;8	66410875256751e-01;UBE3C
7	32734528598856e+02;4	96657066985668e-02;0	4138018892198447;8	68947750803469e-01;9	37791920432343e-01;REV3L
5	11991066088850e+01;-4	03137004568973e-02;0	3604097475866342;8	85585745089296e-01;9	47550478980030e-01;TENM1
5	46979190878829e+02;-2	95890671402063e+00;0	3398480964621078;1	94699497796384e-19;7	98089317572700e-18;PAX7
3	60987396881710e+01;-2	89571518354315e-01;0	3927654035832769;3	34315527760109e-01;5	42775369482672e-01;MASP2
0	00000000000000e+00;NA;NA;NA;NA;IYD
3	04186801521746e+02;1	41731974774009e-01;0	1987576001611223;4	49430034473227e-01;6	54515447857359e-01;FAM76A
2	86205543285853e+00;6	14684359875958e-03;0	5532725041547460;9	76747040850736e-01;9	90042145762497e-01;TRAF3IP3
1	06045842251637e+03;5	18934731310873e-01;0	1446164897392967;2	07889199512155e-04;1	49573098779438e-03;POMT2
1	87067406379065e+03;7	56264584732322e-02;0	1082528771596984;4	80089724739491e-01;6	81289785655406e-01;VTA1
3	04680803924927e+01;1	38660876434793e-01;0	4480687332849895;6	42869257097319e-01;8	02497685467856e-01;MLXIPL
3	83757977994781e+03;-9	36048790204972e-02;0	1149179046667032;4	07604505727922e-01;6	16854903585622e-01;BAZ1B
1	45862935475190e+03;3	48457868519596e-01;0	1096204078911894;1	20014748992399e-03;6	94920664100006e-03;RANBP9
2	26293954953330e+00;-7	49607154840167e-02;0	5644277342038049;6	82732742998315e-01;8	29724687360703e-01;ETV7
4	05896780834595e+02;-4	14777991412864e-01;0	1766075767337786;1	34813487906985e-02;5	19824521224086e-02;SPRTN
8	08954234586313e+02;8	59328784559438e-02;0	1667202349596688;5	92129923903130e-01;7	67958264180614e-01;EEF1AKNMT
6	46238345687720e+02;4	01886674232786e-01;0	1692881158343131;1	29848090557069e-02;5	05146946982136e-02;DYRK4
3	67725225222513e+03;-6	19965952447627e-02;0	1074214273872503;5	56275077430938e-01;7	41478832327396e-01;ZNF207
2	79603448612151e+03;1	56534120562532e-01;0	0970705208260792;1	02227227128086e-01;2	43535724237956e-01;UQCRC1
2	02154808571978e+03;1	26625205640947e-01;0	1237856472287687;2	96096519588437e-01;5	03657899994500e-01;STARD3NL
1	70225556996023e+02;-2	05406532415784e+00;0	3050545984042183;1	49773477718023e-12;3	66678300517329e-11;CD9
3	10512370502740e+01;-6	70571572967441e+00;1	3996041272017132;3	39439877561239e-08;4	98068102772945e-07;HHATL
2	95880256942454e+03;4	08458135480748e-01;0	1503295327293839;4	85966885763457e-03;2	27361261318443e-02;NCAPD2
4	58768335929995e+02;-3	05968541123023e-01;0	1851044238569415;8	04616302035952e-02;2	04611590068107e-01;IFFO1
1	25225261881493e+02;3	92391595677124e-01;0	2413462046764891;7	43692481231135e-02;1	93637412945263e-01;GIPR
1	30099675008849e+02;-1	82665857834614e-01;0	2420891020958709;4	06241797356670e-01;6	15597202167069e-01;PHF7
3	39352396741630e+02;-5	53513563265632e+00;0	3315303602533679;1	30167219599521e-65;3	52477052830702e-63;SEMA3G
3	84758039336084e+03;1	16428381811054e-01;0	1030298203066354;2	51516962788311e-01;4	53914082495476e-01;NISCH
1	81778655787708e+00;-4	60441375700609e-02;0	5766133661553152;7	33793053941243e-01;NA;STAB1
3	18787030780579e+02;3	71600264776750e-01;0	1839584465147391;3	31276400813962e-02;1	05557055523055e-01;FUZ
1	11745190004290e+01;6	73823274590383e-01;0	9180496086038143;5	66209974802683e-02;1	58808924508373e-01;SLC6A13
4	07705661238850e+03;2	46013148828178e-01;0	1087681190205667;2	05357248666352e-02;7	27625842221461e-02;IDS
2	13132990771427e+00;7	62879688914073e-02;0	5708766669134906;6	51828159519450e-01;8	08197854113324e-01;PRSS3
3	36341480257580e+02;-3	52954689717896e-01;0	2049045399454742;6	49703590136493e-02;1	75426840352310e-01;ZNF200
6	79050627033441e+01;-1	02526401507918e+00;0	3886558142217791;1	69615477048894e-03;9	33877943874872e-03;CD4
2	71728676545808e+02;-5	41091884209552e-02;0	2275029616498319;7	95111412283613e-01;8	95245458346420e-01;LRRC23
4	11325430979326e+00;-2	97040009374796e-01;0	6405272667509716;1	88629416353334e-01;3	72836200958502e-01;BTK
3	37047190366050e+01;-4	24879531948426e-01;0	4397382321565894;1	83141392752693e-01;3	65996083112616e-01;HFE
7	11352003253806e+02;-3	78235952636211e-02;0	1638415794704161;8	08997581984434e-01;9	04385111980097e-01;SCMH1
3	65131119046845e+03;-6	07349534613680e-01;0	1119554533103302;3	11289908888633e-08;4	60925704362689e-07;FYN
3	95005120448164e+02;-3	39299509254093e-01;0	2201357471920268;9	48692302218996e-02;2	30468084591347e-01;HIVEP2
1	33607949623552e+01;-4	64606845678268e+00;1	3876958412807696;9	51186692937319e-05;7	44943408246089e-04;FMO1
1	64625217470100e+03;2	49661116428694e-01;0	1154856251411385;2	73615929107221e-02;9	09779327442650e-02;ELOA
1	13797581815120e+03;-4	88425464154603e-01;0	1230924579911502;4	79742632392244e-05;4	00652351687579e-04;LYPLA2
1	25868916721755e+03;2	84436478498594e-01;0	1529807697134516;5	48767194922148e-02;1	54864476672172e-01;CLCN6
4	06456513707759e+03;1	83356865677166e+00;0	1215056570965285;2	96732585168006e-52;5	00302336049302e-50;AC080038.1
6	67623194989270e+02;3	19162409155821e-01;0	1904860824353395;7	61819720896993e-02;1	96609993528824e-01;NME1-NME2
3	38622846611097e+00;-2	46504601744824e-01;0	6317470295619729;1	90636318009375e-01;3	75432757626837e-01;SLC6A7
1	33693454465757e+03;-1	09425246233001e+00;0	1472979871651621;2	48180109832587e-14;7	14247169553624e-13;TSPAN9
2	40395280309630e+02;-2	29730637881240e-02;0	5847606472201131;7	77216801339366e-01;8	84458368260882e-01;BTBD7
2	13687885956443e+02;3	38304199361574e-01;0	2288660827008578;1	07890662001053e-01;2	53346723332389e-01;AC005954.1
6	41904161433143e+02;3	04132230131635e-01;0	1553628705218633;4	21778454558297e-02;1	27093577702097e-01;MKS1
3	98811504866902e+02;-1	24311415684955e-01;0	1496791737403377;3	89412250550620e-01;5	98982334266347e-01;ABHD5
4	74813624558269e+02;-2	54493710928262e+00;0	3319904677485677;1	30678170946109e-15;4	19296278482739e-14;ANOS1
1	94642427052325e+03;2	47118776311841e-01;0	1261236070566719;4	48277533485285e-02;1	33238251761999e-01;AKAP8L
1	42842595960535e+03;1	93625967824883e-01;0	1313544487240313;1	32230796207327e-01;2	91720625826113e-01;MBTD1
1	13726390815543e+03;2	08790840587192e-01;0	1219398798683837;8	00968270736237e-02;2	04003205566453e-01;UTP18
1	85722769927817e+03;6	13797885299062e-02;0	1192341254243179;6	00172991681438e-01;7	73288999158725e-01;RNF216
2	09451768475778e+03;-2	85966650212071e-01;0	1086551620484766;7	29956969817938e-03;3	17415838554408e-02;TTC19
7	42084092743827e+03;-8	74582361736667e-02;0	0968823442671024;3	59472703541677e-01;5	70204682497279e-01;PTBP1
7	64927098250603e+02;-2	54115968449521e-01;0	1875147501565953;1	51193284529730e-01;3	20727166897963e-01;DPF1
6	66111192441728e+02;-5	30655583237613e-01;0	1510262443648139;2	61791100103610e-04;1	83551610084414e-03;SYT7
8	89802407387101e+02;4	18901307085444e-02;0	1625538375222661;7	91733574405518e-01;8	93073872871460e-01;LARS2
1	44357595357500e+03;8	44239032995083e-02;0	1716969878638851;6	09644465652674e-01;7	79758526454203e-01;PIK3C2A
1	00282440288271e+02;3	04812300532917e-01;0	2702353283787014;2	04681670205092e-01;3	93087342564519e-01;PLAUR
6	51728485901441e+02;5	62047628634069e-01;0	1979097471699562;2	54518862420914e-03;1	31526636408466e-02;ANLN
2	47391319670831e+03;-2	96027519419080e-01;0	0965082595230118;1	84766048726260e-03;9	99739274246357e-03;WIZ
1	73178938195917e+03;4	80271120733505e-01;0	1524010034370196;1	10534815955349e-03;6	46426122628928e-03;RABGAP1
2	69491672936645e+02;3	42846357837773e+00;0	2777357209902787;3	73910124781259e-36;3	57354104282923e-34;DCN
2	98567569055145e+02;4	46357090245200e-02;0	1899656832071253;8	05382869369219e-01;9	02545939388430e-01;QPCTL
1	59589080997038e+03;1	51911971061416e-01;0	1023714041669829;1	32426589162274e-01;2	92116514627026e-01;PPP5C
1	06883361567172e+03;-3	22243813767598e-01;0	1781051354967776;5	67117374060249e-02;1	58961230518231e-01;CEP68
7	36764952487959e+02;-1	68675597182898e-01;0	1536328071797153;2	54772369022187e-01;4	58123732685837e-01;MAP4K3
2	50584972308192e+00;-9	57957332627452e-02;0	5847723333626813;4	77418627572597e-01;6	78954858914416e-01;ZBTB32
1	78102927315757e-01;4	38724035856151e-02;0	5903120585114480;8	25860247843618e-01;NA;TYROBP
5	53037217312384e+02;4	93216260299475e-01;0	1859904458367603;5	08833890673577e-03;2	35959504258385e-02;TMEM159
3	35114163769397e+02;2	11071328432469e-01;0	2203652289837320;3	01848552913760e-01;5	09601108792246e-01;GABRA3
5	44035294176780e+02;4	01273139004365e-01;0	2058426680385400;3	71026930228641e-02;1	15141401233656e-01;BRCA1
1	09204917407880e+03;3	47095481976203e-01;0	1537824498652112;1	91645373241868e-02;6	87628865807973e-02;ERCC1
2	02572767723520e+00;1	85730166849049e-01;0	6291704543308704;9	16105915487637e-02;2	24539714364217e-01;CD22
1	14952786318587e+02;-8	24034829867812e-01;0	3071694500882854;2	27978435224295e-03;1	19942025149503e-02;SEMA3B
9	47435730938736e+02;-2	27978920831624e-01;0	1330664746501980;7	81491502203295e-02;2	00155003258488e-01;MBTPS2
9	08812227477582e+01;1	26089188257882e+00;0	3651115038596403;8	68069359154069e-05;6	84044778959503e-04;PRICKLE3
7	38677830783773e-01;-4	69734801086800e-02;0	5900066344943028;7	09268762932730e-01;NA;LTF
3	49669047715197e+03;-2	39726483577473e-01;0	1095673848313880;2	57449147143236e-02;8	67319728132690e-02;EXTL3
0	00000000000000e+00;NA;NA;NA;NA;NR1H4
3	10838018054428e+03;5	56633018815863e-01;0	1442734954972490;6	71358437746566e-05;5	41693814871631e-04;ELOVL5
0	00000000000000e+00;NA;NA;NA;NA;ALOX5
0	00000000000000e+00;NA;NA;NA;NA;KDM5D
9	33790842778633e+02;-4	30265277181679e-01;0	1602651250962120;5	11852834883468e-03;2	36929134033601e-02;CALCOCO1
1	13039671858252e+03;-1	46475299756978e-01;0	1648098187519830;3	52483313116490e-01;5	62613358222552e-01;UBR7
1	11417393274348e+03;1	41300283920593e-01;0	1177411048634058;2	20931876450638e-01;4	14496587857002e-01;MAP4K5
4	33303978342632e+02;-3	11406033490745e-01;0	1581318426380882;4	05070523815228e-02;1	23308131521474e-01;EHD3
2	01097351896015e+03;-1	12833475890578e-01;0	1102911667603633;2	96964125680200e-01;5	04548232166227e-01;PSMC4
8	23686045997731e+02;-3	14500753314230e-01;0	1356273923546022;1	66776389694939e-02;6	16086737624627e-02;MAN2B2
6	40657482390725e+01;-2	36861902139880e-01;0	3526806118936429;4	04036475045276e-01;6	13503813254815e-01;SLC7A14
1	24594920149916e+02;4	13931751231566e-01;0	4222968569341563;1	89662953931550e-01;3	74239398975192e-01;CLDN11
1	55878906777793e+03;-3	94870174673362e-02;0	1267322598432908;7	48379664162688e-01;8	69242955606392e-01;SLC25A39
4	01124035099010e+02;-7	47340495986060e-01;0	1888987633740999;3	01941303354945e-05;2	65241662257735e-04;MVP
1	43238135305075e+03;2	45946086587978e-01;0	1401404760567359;7	07641544965175e-02;1	86943763045758e-01;NUB1
2	13119190882967e+03;6	49884666299931e-02;0	1437380301183365;6	44978960193974e-01;8	03952013989866e-01;PGM3
3	90701323373093e+02;-1	53644860648294e-01;0	1867908891744642;3	84517194119009e-01;5	94120505684333e-01;RWDD2A
5	08894220384192e+02;1	54786312434115e-01;0	1667873790420558;3	33872113865674e-01;5	42747172913165e-01;CLK1
4	45289670754832e+02;-7	99201168236624e-01;0	2269168331021907;1	50623199772015e-04;1	12492178283554e-03;POLR3B
5	52639936474498e+02;3	37214386662943e-01;0	1511296250622507;2	06910464986942e-02;7	31968295773282e-02;ANGEL1
9	22722007372091e+02;-2	13489595823900e-01;0	1323634202675794;9	72599347751832e-02;2	34895885716496e-01;RNF14
3	18159658454779e+02;8	98281016986366e-02;0	1838857686590099;6	08166036430387e-01;7	78926716574737e-01;DNASE1L1
8	85421704170391e+02;1	73706606654776e-01;0	1456063637046726;2	18462038320662e-01;4	11417655307362e-01;DDX11
6	66313183526819e+02;4	68188810119025e-01;0	1501839020131703;1	21867555150023e-03;7	03493845491346e-03;HEBP1
2	95256885320788e+01;-5	28280438451361e-02;0	4775052584170181;8	46790005717389e-01;9	25828957442207e-01;GPRC5A
2	74470984204960e+02;-1	16218374627543e+00;0	2892489398612011;1	06342682130882e-05;1	02455871430896e-04;MAMLD1
1	56378771156384e+01;-2	53869063808191e+00;0	8783239651317856;2	14677761722894e-04;1	53838049619549e-03;CD6
1	29854797737649e+03;5	22200989753527e-01;0	1409165301139347;1	32930722296750e-04;1	00624221469188e-03;TACC3
1	59113550554858e+03;2	18532192741167e-01;0	1083196196055251;4	02476185344542e-02;1	22665209045754e-01;UFL1
3	16971348880751e+02;-1	17711528102669e-02;0	2278461473481051;9	53530077708618e-01;9	80466575502470e-01;POLA2
8	34556680384906e+02;1	71418078773388e-02;0	1251748341082777;8	89548890653810e-01;9	49588924487211e-01;ZC3H3
9	72155926194823e+02;-6	96123423550899e-01;0	1524572939884239;2	23368167693612e-06;2	47491375884702e-05;CAPN1
2	05158980256638e+00;-1	62419780408857e-02;0	5773483349736505;8	91506329645954e-01;9	50254167989490e-01;ACPP
2	35450959220211e+03;1	61337631330206e-01;0	0950254373991129;8	54871147022828e-02;2	13741705926021e-01;MDH1
2	17423190454054e+03;-2	37598864946310e-02;0	1391593178058554;8	59200144257080e-01;9	32707791021435e-01;SLC30A9
3	79354603599642e+01;1	45393052428290e-01;0	4163564906032881;6	27605627370861e-01;7	92130492399154e-01;MTMR11
8	53623887290050e+02;1	70946435183195e-01;0	1782884727310510;3	14964340768326e-01;5	23924301769502e-01;COX15
5	62186983744003e+02;-1	85016380101836e-01;0	1549739408742207;2	14829805222854e-01;4	06978829652624e-01;CCDC88C
5	36348168532169e+02;3	46042966513459e-02;0	2297487132844186;8	71923022586830e-01;9	39867808182860e-01;YAF2
1	46285237389539e+03;2	61057882774523e-01;0	1451766873928911;6	33136986609260e-02;1	72278215653831e-01;ZMYND11
2	02708847829539e+01;-1	05374334643483e-02;0	4690271695269811;9	67661276338217e-01;9	87055581591756e-01;WAS
1	06609983098926e+01;1	14982948633838e-02;0	5053706301997941;9	67698750777223e-01;9	87055581591756e-01;DPEP1
2	74750412758054e+02;-9	10083469970288e-01;0	2150577906190038;6	62164431223342e-06;6	66715645905553e-05;BID
1	24072800107357e+04;3	01005519160774e-02;0	1007608651352616;7	96616059128933e-01;8	96626646963785e-01;MATR3
1	15464733891956e+01;2	52687795834958e-01;0	5130115349862532;4	01276361418547e-01;6	10453790540712e-01;NPC1L1
3	20905308137998e+02;-7	96354994406008e-03;0	2475217844640396;9	69953456872926e-01;9	88062092854036e-01;XYLT2
1	04203063078374e+03;1	72933572128491e-01;0	4097005623438998;5	65047667982984e-01;7	48372011426700e-01;RGPD5
2	40034321499321e+03;-8	21069498630163e-01;0	2066625786478145;2	42667736977050e-05;2	17828116285978e-04;STMN4
2	38505130555763e+03;1	49882240295394e-02;0	1257812657004378;9	04060375706690e-01;9	56170377241683e-01;NUDCD3
1	07208180495903e+03;-4	35596407844428e+00;0	2257319245403479;2	32151131869936e-84;1	18543000822271e-81;ISL1
7	06365404321259e+01;3	09561403832607e-01;0	3788256250331111;2	93156776458183e-01;5	00793147472821e-01;CHDH
2	41938465964850e+00;7	23064687001015e-02;0	5685653397366911;6	64196702833972e-01;8	16174565835703e-01;IL20RA
1	71506148660454e-01;4	33935654642917e-02;0	5902456530853685;8	27694973288584e-01;NA;CLCA1
0	00000000000000e+00;NA;NA;NA;NA;CLCA4
1	24705165767263e+03;1	78904679196975e-01;0	1464808546320382;2	06821850661627e-01;3	95921177701864e-01;GLT8D1
1	92402458579583e+03;1	28519040279475e-01;0	1597832572053554;3	92117071130066e-01;6	01434628839387e-01;ATP2C1
1	93257529146079e+01;-1	11262166459685e+00;0	8714097898952330;1	85706437279789e-02;6	70765045890135e-02;IGF1
9	71394079730856e+01;-2	04963721399038e+00;0	6045297823867658;4	44001548094269e-05;3	74478323149636e-04;SLC38A5
1	92715457498971e+03;3	64113728246462e-01;0	1574865698220779;1	62244924078142e-02;6	01086501476896e-02;RALBP1
3	34594454945014e+03;1	23962796372653e-01;0	1287468066193150;3	22379541809157e-01;5	31735130669063e-01;RUFY3
1	70231912726204e+03;-5	40660690155894e-01;0	2175771968433379;7	35143975211478e-03;3	19050343005817e-02;CNTN1
5	62058912581669e+00;6	02961118807054e-02;0	5313087046120610;8	01723764097124e-01;8	99969041639583e-01;SLC11A1
1	20156666900778e+03;-1	03067566245721e+00;0	1532258528476043;4	22955803486335e-12;9	93306980276976e-11;WWTR1
1	26669516442970e+03;9	90263595062390e-02;0	1602179042820176;5	21655128781090e-01;7	14626740884228e-01;AGPS
1	69256256609581e+00;1	33329126111541e-01;0	5934835710523643;3	67455937486904e-01;NA;ZNF806
8	06282864859363e+02;-2	02329373416068e-01;0	1216380368148203;8	86264272986365e-02;2	19651598986848e-01;CXorf56
1	61102165757782e+03;-1	78339232685830e-01;0	1660079270283631;2	61407147676772e-01;4	65696625127519e-01;ATP1A2
4	32183089532341e+02;7	56332597115753e-02;0	1995899278841884;6	88485814331410e-01;8	33459167775857e-01;TTC27
1	54487849454791e+02;1	42847863994806e-01;0	2525480066913690;5	32422029718838e-01;7	22963793130613e-01;ZNF582
1	99648421288346e+00;2	02718702644442e-01;0	6274100966110847;1	40210619130062e-01;NA;VSIG2
1	37373098024488e+03;-5	22527274066506e-02;0	1352404936039721;6	90259422484409e-01;8	34436985838836e-01;PHLDB1
1	43874996100063e-01;4	14472956284967e-02;0	5899911935948574;8	26833422585917e-01;NA;MARCO
5	16230194412850e-01;-4	42247490197390e-03;0	5845110597663014;9	74118922677318e-01;NA;CYP24A1
4	89596375867175e+02;3	74543472283688e-01;0	2116750148380388;5	71519307350746e-02;1	59797845718599e-01;PRDM11
8	09065341128929e+02;-6	51604108279956e-01;0	1913013718167123;3	10646325795088e-04;2	13287404326155e-03;SYT13
2	03763432659847e+02;-3	65934686048498e+00;0	3264734220402346;3	47713058029256e-30;2	57855924194974e-28;SNAI2
2	87012077483834e+02;-9	82312211241875e-01;0	1943592314876469;1	14065737504909e-07;1	55854958768176e-06;CD74
1	05910401353457e+01;1	07787061643147e+00;1	0620357099956808;2	53516935784909e-02;8	56818206571085e-02;HGF
1	45103712330208e+03;8	27986173549112e-02;0	1102976373913440;4	45769024048853e-01;6	51413245936312e-01;ZRANB1
1	25942422332175e+03;-3	74621402918971e-01;0	1199378665283481;1	38587262269407e-03;7	85049620056687e-03;NCDN
3	10016016038999e+02;-1	89039477670408e+00;0	3155409235931151;1	98352936293084e-10;3	82825451126349e-09;ADGRA2
0	00000000000000e+00;NA;NA;NA;NA;CCT8L1P
5	37984239408229e+02;-1	11072204404683e-01;0	1619998364001966;4	74734243609999e-01;6	76860821842673e-01;ZFP64
3	98222342451642e+02;-4	22137136343401e-02;0	1503158684613913;7	70433572883106e-01;8	81278881178653e-01;MNAT1
2	09788514095249e+02;1	18169591751035e+00;0	2116013843837730;4	65757893668691e-09;7	62972050930049e-08;SAMD4A
1	69536782615071e+01;-1	31067460682084e+00;1	0466724428284779;1	31375693785913e-02;5	09979669709346e-02;RUNX3
6	01834454594065e+02;3	47448821506229e-01;0	1713030745391018;3	37107071989870e-02;1	07122462149859e-01;MRE11
4	11067226487103e+02;-4	78705117576943e-02;0	2028848449111962;7	97795061507696e-01;8	97481920766071e-01;PLEKHB1
9	36965342614844e+01;-1	89597920591681e-01;0	2786807007021685;4	38548177898044e-01;6	45027819553439e-01;SERPINB1
1	52383758910462e+00;2	18321977873214e-02;0	5744365083073707;8	75019090534002e-01;NA;CYP3A43
2	11554044685362e+00;-5	15454964057395e-02;0	5678837843396918;7	55880306422466e-01;8	73752851457364e-01;SLC7A9
1	80565038679740e+03;1	27367907839628e-02;0	1400167058224824;9	24948395989870e-01;9	65746201620083e-01;SPAST
2	12736580336372e+02;-6	45254285793374e-01;0	2932589048467595;1	21191860665647e-02;4	79190472083284e-02;NRXN3
2	91719764508958e+02;-1	82416671330193e-01;0	2141782247001604;3	58866317122685e-01;5	69647288357459e-01;OSBPL5
1	27621208930454e+03;-3	15653231613804e-01;0	1405913609835578;2	04251027479547e-02;7	24424362594656e-02;AQR
1	25266242849037e+03;2	16619538060757e-01;0	1980718728779882;2	45790355358675e-01;4	46283168847937e-01;CPS1
3	43396738703321e-01;5	45656836133718e-02;0	5920679804314150;6	45557365161712e-01;NA;C8B
5	09118758049300e+03;7	05919347138736e-01;0	1134351794694975;2	23417929422814e-10;4	27508055101128e-09;FHL1
2	40693473778207e+03;-5	92335367854073e-02;0	1001632837832532;5	47402200014017e-01;7	34058558345335e-01;RTF2
1	63617667007880e+00;1	15216255249269e-02;0	5746026807753107;9	32616428072550e-01;NA;GABRA1
0	00000000000000e+00;NA;NA;NA;NA;NLRP2
4	25502917496541e+02;-2	84772139556531e-03;0	1614334190915927;9	84423171302241e-01;9	93454754382529e-01;SLC45A4
2	93719731075914e+03;-1	30907622428721e-01;0	1058505057856731;2	08171553715110e-01;3	98035948218299e-01;RNF10
3	49738076960961e+02;-5	54378645831694e-02;0	1881945043009023;7	53640169510990e-01;8	72348258387332e-01;ZNF839
3	77524482802995e+02;8	34613306853368e-02;0	1876049047159035;6	40140995967367e-01;8	00433770372125e-01;ZDHHC6
3	96342874384290e+02;-8	94164785060707e-01;0	1808555636571256;2	31401977455801e-07;3	00335231742199e-06;GRAMD1B
1	68292328430530e+01;-3	58370462356850e+00;1	2241856546940659;1	54180854561565e-04;1	14861201864289e-03;RNH1
2	53033124367111e+03;-1	81394493248637e-01;0	1080016039009328;8	70327691010512e-02;2	16576113808687e-01;NDUFS1
1	62771600095292e+03;-1	09560473819089e-01;0	1296569683348958;3	85390958827091e-01;5	95204564133924e-01;RB1CC1
1	35587491608005e+03;3	23021664303613e-01;0	1171805117650033;4	86954510774256e-03;2	27585016123366e-02;ERP44
9	39131931177125e+02;4	55586925382544e-02;0	1378232647819116;7	35030332867219e-01;8	60786456261250e-01;ALAS1
1	43600507051466e+01;1	18609852443828e+00;1	9390704945311690;1	55863712336890e-02;5	81665539128190e-02;BIRC3
1	81170116437697e+03;9	55375618152565e-02;0	1233524619971210;4	28875220869814e-01;6	36299016053903e-01;AKAP11
3	65915237630695e+02;-4	62962804141183e-01;0	1946033725904038;1	13940358713894e-02;4	56374292006885e-02;GLRX2
4	07989941703988e+02;2	91301053550572e-01;0	1683204539494005;7	05141119991760e-02;1	86507060773905e-01;SNAPC1
6	13355076390329e+02;-4	70264729015333e-01;0	1407590459926782;5	58579281892141e-04;3	55770809906498e-03;DERA
6	46020376532228e+03;-4	75912128584946e-02;0	0887354794756497;5	86755011039097e-01;7	63820056616705e-01;STRAP
1	31006419555575e+02;-3	44790918254793e+00;0	5407430999583260;3	55162232296354e-12;8	41838118779898e-11;ABCC2
4	45169654624497e+01;-8	92181099870455e-01;0	4294584876159809;9	16020872768673e-03;3	80812399118905e-02;DEF6
1	59009169258956e+03;-3	52407640016519e-01;0	1361580900671515;7	62744855225451e-03;3	27923407567699e-02;PLEKHO1
3	53066129629422e+02;-1	17971636246879e-01;0	2322241493088596;5	78762573449923e-01;7	57831688233353e-01;GCLM
6	65019294368334e+02;-1	25336961053036e-01;0	1710917351826542;4	43634620805642e-01;6	49781834374564e-01;UBR2
1	92469627826983e+02;5	82031598878585e-01;0	2555698314219087;1	18079783895878e-02;4	69482068473222e-02;EHD2
3	77214818481625e+02;6	85632768287092e-01;0	2330220539446321;1	42134953811990e-03;8	01842138424206e-03;DEPDC1
1	39789791886509e+02;5	02910959481403e-02;0	2478468918535820;8	24083781229920e-01;9	13649214524884e-01;CCDC28A
1	24175619564446e+03;3	84969334460776e-01;0	1967603584972679;3	75606359540186e-02;1	16320167348851e-01;RRAGD
1	10957669102655e+03;1	86284549813773e-01;0	1388982168034883;1	69698892847473e-01;3	48166501445867e-01;HSF2
1	40592610647185e+03;-3	24105141191191e-01;0	1310314160011466;1	09777846784781e-02;4	43078066336407e-02;PHF20
1	42298942632798e+01;4	66879288765275e-01;0	6557429035740158;1	45746445468394e-01;3	12175652557129e-01;HSD17B6
2	33339574907703e+02;3	64892094428379e-02;0	2119608304043631;8	55099115327252e-01;9	30261224076494e-01;NR1H3
4	80455766244528e+01;1	29207898468767e-01;0	3859848173939124;6	62336744382520e-01;8	15071424334118e-01;TYMP
1	06789228676563e+03;-2	64167912358811e-01;0	1327109962801227;4	06164729815121e-02;1	23514991513627e-01;NCAPH2
9	23936599315914e+02;-2	51216288743122e-01;0	1259244225265904;4	06282545521047e-02;1	23523046358797e-01;TOMM34
3	24423699327074e+03;-3	98525822663658e-01;0	1006186301038442;5	64856033174239e-05;4	62441915936326e-04;SEC63
2	15477784215807e+03;1	24199130547149e-01;0	1042631384344529;2	26583182597535e-01;4	22086162120403e-01;KPNA6
5	07764212903207e+04;9	12831229474826e-01;0	1270441372690682;2	21581506440551e-13;5	91060400463512e-12;VIM
5	65545784648898e+01;-3	33565171177375e-01;0	4103578638272009;2	77496128533197e-01;4	83820425181135e-01;RTEL1-TNFRSF6B
2	96527466401379e+01;1	98985561067834e+00;0	5628336788581741;3	39183097419082e-05;2	94695202580157e-04;FAS
4	26719713292148e+02;1	05618580341019e-01;0	1776232425108000;5	33895133222035e-01;7	23824475166122e-01;RNASET2
9	43975345496489e+01;-3	37798554438837e-01;0	3642187421055474;2	45923665350158e-01;4	46467017323071e-01;CD44
2	66038024696615e+02;-6	78938213531526e-02;0	2394986960772348;7	55016004994360e-01;8	73108832661990e-01;KCNG1
1	26257187669679e+03;8	51025536902046e-01;0	1507386647460878;5	65248578376198e-09;9	15876934971841e-08;AGPAT4
0	00000000000000e+00;NA;NA;NA;NA;SLAMF7
1	83549888059262e+02;4	77349465339443e-01;0	2848426001499247;5	67197721024372e-02;1	58961230518231e-01;BTN3A1
2	29175743915688e+02;2	94494862671393e-02;0	2232181091571344;8	88200889901561e-01;9	48746666509591e-01;MIPEP
1	20270687248054e+01;-2	80040803561209e-01;0	5810879169296663;2	96279768419911e-01;5	03720702169012e-01;PRKCH
1	55573021206269e+01;-3	94240994956420e-02;0	4649080385141768;8	88557695816852e-01;9	48870885494669e-01;INSRR
9	65385646068101e+02;-5	23398636851290e-02;0	1298917754967286;6	78495490219609e-01;8	27135747729559e-01;IFNGR1
4	90886569523770e+02;-2	80833472230504e-01;0	1627535632104049;7	17477818011356e-02;1	88616252758824e-01;B4GALT7
2	59892936194026e+01;6	32549236859516e-02;0	4219006657644598;8	33324082288488e-01;9	19104418579354e-01;SH2D2A
3	92115681479429e+02;-4	33015284753466e-01;0	1950739735542069;1	81999973875205e-02;6	60313344112398e-02;VRK2
1	04201824897298e+02;-1	46308706786409e+00;0	3415225881807973;2	42550979522448e-06;2	67090025016956e-05;TNFRSF1B
2	38476578568336e+03;-2	67989554221341e-01;0	1145020717761434;1	67764459455849e-02;6	19096927399326e-02;VEZT
6	33445470417014e+02;-2	03487437842613e-02;0	1990396088398804;9	11799301780568e-01;9	59359303039109e-01;POU2F2
1	41385780338805e+03;-1	07745842908654e-01;0	1068920464356093;3	04216208187402e-01;5	12050487165685e-01;BRD9
2	22112941331038e+03;-2	09256146832438e-01;0	1518075416516772;1	52494655389690e-01;3	22759886442983e-01;SNX1
6	59403110523938e+02;-8	36095108060837e-04;0	1410129253465807;9	94093654580280e-01;9	97224754900624e-01;TBPL1
1	30080087578184e+02;8	34689593656506e-01;0	3019525357217269;1	78521219220274e-03;9	74665419920852e-03;ARNTL2
4	75451050254206e+03;-1	27750142300742e-01;0	1712813440261148;4	34007453921739e-01;6	40986795842437e-01;BCLAF1
1	72809905244013e+03;8	28091018772568e-02;0	1113583060085384;4	50878878981496e-01;6	55821581163629e-01;SLC39A9
3	66828041246401e+02;-3	56241980696253e+00;0	2013025612546763;3	61371931868723e-71;1	19600725302923e-68;ANK1
0	00000000000000e+00;NA;NA;NA;NA;IBSP
2	43738274082254e+02;-2	24891447067310e-02;0	2130877360307430;9	08323802388627e-01;9	57982152530345e-01;TFB1M
2	57472352396678e+03;-1	32268238768137e-01;0	1400556401568819;3	29838030017334e-01;5	38885206368937e-01;RABEP1
5	67004590467748e+03;-2	66935209151289e-02;0	0967726558789143;7	78540342121252e-01;8	85400763244736e-01;HMGB3
1	50292447640916e+03;-9	26648512275918e-03;0	1476885069681924;9	48535366319189e-01;9	77749686633784e-01;NUP160
5	32196899696118e+02;2	42779102288024e-01;0	1438641787879404;8	16756459772844e-02;2	06962589664827e-01;BAK1
9	64452966521863e+00;-6	86771769409926e+00;3	0073961673012626;5	53935297183992e-05;4	54960093348911e-04;MUSK
2	76842216697431e+02;9	95854238382663e-01;0	2084751986304337;4	50022022572509e-07;5	60576419371031e-06;IKZF2
2	33455850017405e+03;-1	98926518831739e-01;0	1373352875462633;1	35331564178433e-01;2	96548027831898e-01;GRN
7	33903620025576e+02;9	21393984292588e-02;0	1775004872277582;5	87387410873448e-01;7	64309268811814e-01;FAM13B
1	23929140137700e+02;-1	66587386544247e+00;0	3354283869299979;7	31856075588094e-08;1	03334499321067e-06;ARHGAP31
2	14480750683784e+02;5	09921889320183e-01;0	2196259296247305;1	22695053408590e-02;4	83799654849815e-02;CENPQ
6	26985126089737e+03;3	28064147317314e-02;0	1039426113646465;7	24316385307773e-01;8	55043524622816e-01;SARS
1	75329465645036e+03;3	38488834378857e-01;0	1389878514964812;1	20709018929950e-02;4	77697341113745e-02;RANBP3
6	60828670199510e+02;3	76296621085172e-01;0	1726182337834714;2	22923666893953e-02;7	77617673339890e-02;ARID4A
5	01038004151726e+02;-2	22969309801285e-01;0	1641766851621674;1	56241223484026e-01;3	28549611260915e-01;EIPR1
8	95279492535883e+02;-8	60867455238523e-02;0	1745474034062812;6	04277139466425e-01;7	76059286903129e-01;PNPLA6
3	33949363283998e+02;3	24456264560938e-01;0	1767565210778453;5	39651354884878e-02;1	52968263513125e-01;IFT88
4	32337064641510e+02;-3	15319327227696e-01;0	1855538251618284;7	23579636243194e-02;1	89866616633950e-01;ALG1
6	90430764248002e+02;7	55940024941989e-02;0	1319178190115437;5	58093866385549e-01;7	43016506260618e-01;ZCCHC8
1	12604494481744e+03;-1	74718000306943e-01;0	1824049904095759;3	12419311513056e-01;5	20805702393558e-01;ABCF2
1	36051775058949e+03;-2	88791724953330e-01;0	2111185498170729;1	40719786829888e-01;3	05054139223716e-01;CHPF2
5	92859266618897e+01;-2	25974697165478e+00;0	4431333454737019;2	63003615169893e-08;3	94660000866190e-07;LRRC7
8	51131905300414e+02;-9	16596977566859e-01;0	1773223471511753;7	03892747297225e-08;9	95250884469620e-07;FUT8
1	02861501893402e+03;1	64206548819655e-01;0	2273089825260795;4	34604508486857e-01;6	41550489442233e-01;UBA6
1	75165830995659e+03;-8	17937918466498e-01;0	1199021654115570;3	26045266159209e-12;7	75749481022909e-11;GAB2
1	90486539459984e+03;-1	90661684499008e-01;0	1565323418861813;2	05167677340657e-01;3	93555514589700e-01;ATP6V0A1
1	70233128323506e+03;3	24514264815481e-01;0	1542856883293075;2	89811087513868e-02;9	50193314263043e-02;PIAS1
1	25592972145371e+03;7	93247294509587e-01;0	1805817951533259;4	19594401536747e-06;4	40340055447137e-05;SLC4A7
6	39670532103018e+02;-4	13575568138220e-01;0	1689823862414131;1	03404345725199e-02;4	21542533485575e-02;APBA2
4	80889874109016e+02;3	46035894424280e-01;0	1697890675665716;3	29636209148010e-02;1	05169236003248e-01;MAP2K3
1	57757537504539e+02;6	68750446102363e-02;0	2441458888361617;7	64374719329390e-01;8	78850448938275e-01;EFCAB1
1	38150746773587e+04;-6	89738761745288e-01;0	0990138643441764;1	49239961749149e-12;3	65873332836870e-11;TMSB10
1	64248647764564e+02;-2	50769526618263e-02;0	2208729470862769;9	01542447522060e-01;9	54863495443537e-01;ASTE1
6	38982133976192e+02;-6	18905790855428e-01;0	1442558423174925;9	24407345413164e-06;9	03775058929106e-05;RNF19A
3	09325842281555e+02;-5	03326834656194e-01;0	2170387379108268;1	23559495728359e-02;4	86292734564463e-02;PEX3
1	61750664713719e+03;-7	86215783714302e-02;0	1064745372659890;4	51085049430176e-01;6	55972244150805e-01;GABARAPL2
1	42754387215271e-01;4	13325624233279e-02;0	5899768974844851;8	27694973288584e-01;NA;MYOC
3	01368401079718e+02;-3	76163169791684e-02;0	1847823486073858;8	28913256193870e-01;9	16672094220459e-01;SH3YL1
1	27269804163988e+03;6	37895974676730e-01;0	1129712382736464;8	49384564837053e-09;1	34695660539200e-07;FAM136A
2	66283790443077e+03;-4	24574129922913e-01;0	1317844366852935;9	16834514502599e-04;5	49670125568281e-03;VCL
4	59050715839743e+02;7	08032968045903e-01;0	1972336276993169;1	43388974413079e-04;1	07719535548993e-03;DEPDC1B
4	26927401365120e+01;-1	38366666765639e+00;0	6766404734039845;3	81774559872469e-03;1	85208331542909e-02;DAPK2
4	44719395335590e+02;-2	52778937528347e-04;0	2120528557262188;9	97282294502334e-01;9	98355872018922e-01;NSMAF
1	68172013337761e+03;3	59822172846955e-01;0	1407637673718083;8	38572273424707e-03;3	54218002142433e-02;ADSS
0	00000000000000e+00;NA;NA;NA;NA;STAP1
6	01300389808815e+03;-8	69564554126299e-01;0	1340253114008361;2	83824595432897e-11;6	06759948513964e-10;TIMP2
1	71521064148167e+03;9	11948794346184e-02;0	1214561964064150;4	44019336572545e-01;6	50128687423247e-01;RFC1
8	62226188989150e+02;-2	96941788584229e-02;0	1326925997916378;8	17245391589453e-01;9	08999853030042e-01;TBC1D23
2	60560093655759e+03;-1	05246924011680e-01;0	1385027576280744;4	33236716517839e-01;6	40218835588458e-01;CUL3
2	35171419370124e+01;-5	15588874898384e-01;0	7057516479168817;1	17667690937258e-01;2	69927011299149e-01;MYOM2
6	98269359469842e+00;1	56426655169595e-01;0	5399426647930310;5	42329215123304e-01;7	30428160039802e-01;OTC
9	98192556538091e+01;8	17434130747872e-02;0	2810008564866253;7	42391674024723e-01;8	65582732102966e-01;CYP46A1
1	31973948843760e+03;1	62685011226194e-01;0	1565509190540271;2	84824482369373e-01;4	92014609405126e-01;AC118549.1
1	11251345388249e+01;-4	60573759145200e-01;0	6594239731530285;1	46201566222817e-01;3	12848945346526e-01;SLC18A1
1	43690619239774e+02;5	56356490670879e-01;0	2656562062685937;1	93432641854955e-02;6	91959202408279e-02;USP2
7	25791581767792e-01;-7	56711003596139e-03;0	5845793214137817;9	30462263943080e-01;NA;CASR
3	41352326692744e+02;3	27780334996193e-01;0	1868296996700415;6	38259235942320e-02;1	73139843175697e-01;TUBG2
6	06788583901020e+02;-1	66704142233902e-01;0	1417177416982865;2	24545329180670e-01;4	19438408657711e-01;RPL26L1
1	37353814537751e+02;7	94833559745277e-01;0	2969286009342146;2	48599823625123e-03;1	28931400111091e-02;FLT4
1	56585063961931e+03;-4	39123473636776e-01;0	1651764623026892;5	52353121304040e-03;2	52795262072876e-02;NSUN2
1	12590097986026e+03;3	26183475922539e-01;0	1319885285734427;1	11047260520296e-02;4	46990234238451e-02;FBXO42
5	80940178748312e+02;1	13492039501823e-01;0	1461519072768339;4	23680326034965e-01;6	31236128516321e-01;MFAP3
3	98937047745154e+02;3	10969045727003e-01;0	1744978533985858;6	16227779372954e-02;1	69045694615333e-01;MRI1
2	01005050339738e+02;-2	87683873932534e-01;0	2165519995819064;1	51578693395205e-01;3	21392147153767e-01;METTL1
1	08754346235907e+02;-3	34881392087597e+00;1	6618634725673240;9	70115669141676e-04;5	77352888408259e-03;HOXC8
2	90374653594886e+02;2	34069391909954e-01;0	1810632005195264;1	74031980312566e-01;3	54127240367322e-01;AGA
4	16781793453518e+02;1	16995674885791e-01;0	1678553270145356;4	68125363236378e-01;6	72102867268681e-01;PI4K2B
1	61509308608539e+03;-2	07932032525933e-01;0	1070714853365894;4	77769318140275e-02;1	39818130895742e-01;BOD1L1
1	72469372006205e+03;3	39010575057882e-01;0	1107355483243478;1	74729520485615e-03;9	57316367295806e-03;MAT2B
3	60775851121778e+01;1	79016587600428e+00;0	5639955586066351;1	33797377845016e-04;1	01237372432097e-03;TLL1
1	70458421503033e+03;-2	99113820444875e-01;0	1424336863140278;2	99963088196955e-02;9	75425821007273e-02;EDC4
2	22185846507344e+03;-8	36103916074526e-02;0	1255769095945956;4	93227960555617e-01;6	92168516329515e-01;TRIO
5	11554548572599e+03;2	20385264161809e-01;0	1175986977030943;5	74251082243353e-02;1	60309517992084e-01;VCAN
9	29981822209639e+02;1	22904487088135e-01;0	1913856438886131;4	98002269975361e-01;6	95988158351553e-01;CLEC16A
8	68058863503734e-01;-5	60946597386443e-02;0	5919318769603981;6	11832200325123e-01;NA;MSR1
7	51492876655675e+02;-2	35348325836530e+00;0	2809944588154143;4	59223756838056e-18;1	75744046728260e-16;CDH1
1	92727189202719e+03;1	56189873166786e-01;0	1442515187848588;2	54931024858271e-01;4	58316796727393e-01;MTREX
2	76506967131434e+01;-3	10998656722477e-01;0	5120921998093094;3	10777944013532e-01;5	18746933352933e-01;DNAH5
1	27847520258174e+03;8	61718434516071e-02;0	1444590983890400;5	39408173930313e-01;7	28064563438000e-01;ZFYVE16
1	52658644847055e+03;2	68211832484060e-01;0	1429876728928709;5	29480813441087e-02;1	50947218022318e-01;RIPOR1
9	08169980004703e-01;-6	54634634314082e-02;0	5949564179508773;4	06596045186478e-01;NA;C6
2	45279949194944e+03;2	20053700784691e-01;0	1066961008525676;3	61257157992241e-02;1	12913395026886e-01;RAI14
1	28907372615280e+01;-5	32822710885527e-02;0	4934796281009175;8	43028489453469e-01;9	24307346306889e-01;SOX30
4	53054072001531e+02;-3	90826428849847e-02;0	2054731105892036;8	37517985627014e-01;9	21192282450609e-01;PNKP
2	94292345732950e+00;4	49616431058852e-03;0	5605130405565183;9	82008607892692e-01;9	92470475912022e-01;BEST2
5	03900310597046e+02;-4	69600569357364e-01;0	1918497769799160;9	34578465307465e-03;3	87715560166551e-02;PHLPP2
5	48836112698074e+02;-3	48764668648429e-01;0	2073826666969144;7	10669667001347e-02;1	87497612764217e-01;SPDL1
1	13819504388752e+03;2	08932823117710e-01;0	1399299332352935;1	24122978064977e-01;2	79870368865056e-01;STAU2
4	08863190022403e+02;-2	95832781728812e-01;0	1851996289514826;9	11992895045280e-02;2	23983098710624e-01;PQLC2
3	35568670100392e+02;-3	16685312177582e-01;0	1923000876714750;8	03338631488287e-02;2	04432123337016e-01;CTNS
7	24591776497108e+02;3	68972160334301e-01;0	1611783136064274;1	71036827932524e-02;6	27673550063671e-02;RTN4R
1	17915554205889e+03;-2	63359925709107e-01;0	1286678816225981;3	57007450444226e-02;1	11917859223631e-01;PHF23
2	62341508494539e+02;1	89682089056958e+00;0	2315066021377039;2	67364037657759e-17;9	55666016203895e-16;CDH10
1	23906859506669e+03;-1	44283659005727e-01;0	1192488135669297;2	15974034249079e-01;4	08626713963535e-01;INPP4A
4	08020009908537e+01;5	93699276472437e-01;0	6072293596092289;9	73152278768162e-02;2	34965921725812e-01;RAB27B
2	76819475579485e+03;-4	53064744060695e-02;0	0932176614005123;6	21765646414670e-01;7	88742345173512e-01;PSMA4
2	39534422906397e+02;6	07200290103768e-01;0	2360192892299051;5	08290782890529e-03;2	35768826156749e-02;MYO16
1	11891651295951e+03;-3	17998579999299e-01;0	1886252111260631;7	39244450375443e-02;1	92760093625765e-01;LSG1
1	14452581830659e+02;2	29478959287067e-01;0	2689579265955270;3	38350061322929e-01;5	47189602385611e-01;PARP3
1	98250220000241e+03;-2	74269503151304e+00;0	2155090305147963;3	23408532254506e-38;3	32181453359341e-36;TNC
3	47618959553190e+02;3	53167215498860e-02;0	1769232372338088;8	35571989726922e-01;9	20148212774118e-01;THAP3
2	81989580654632e+01;1	19076747245111e-01;0	4367313585903377;6	89706242865128e-01;8	34332421001412e-01;RIPOR3
6	62825418405983e+02;2	90298297542331e-01;0	1691942044484401;7	29089080425539e-02;1	90835970201600e-01;TDP1
1	07782118862155e+02;4	15103426172866e-02;0	2618004017417281;8	61282553626794e-01;9	33583982477123e-01;AIFM2
0	00000000000000e+00;NA;NA;NA;NA;C2orf83
3	99820876664794e+02;9	46699130498762e-01;0	1955217701137507;3	65153803037816e-07;4	61856246843018e-06;AL049834.1
7	34310415469409e+02;-4	79140137517759e-01;0	2107084591329457;1	45191937520056e-02;5	51279011548426e-02;MED17
3	43767220120309e+02;5	00515676699181e-02;0	2025940122028729;7	94152125121667e-01;8	94841862440857e-01;RETSAT
3	84457078770840e+02;1	79266463145837e+00;0	2550871993467975;2	32038465785347e-13;6	13460275224218e-12;CAPG
1	45293880797785e+03;-1	05120219660376e-01;0	1271200584063134;3	97876465617981e-01;6	06779434552826e-01;AP2S1
3	21195077320631e+01;2	12966108698433e+00;1	0099119756011925;1	35686877484993e-03;7	72045805288694e-03;USH2A
0	00000000000000e+00;NA;NA;NA;NA;ZPBP
1	50257867013581e+00;-1	61664949933619e-01;0	6197241731270872;1	15140113756377e-01;NA;TG
9	40994552077369e+00;2	28450052640963e-01;0	5662953140793600;3	87048755969140e-01;5	96927699191669e-01;ADAM28
1	32311796624216e+00;1	28008762912704e-01;0	5992123296241298;2	93589774967319e-01;NA;BARX2
7	26057919730566e+02;6	11945832560032e-02;0	1631325483693566;6	99704110972008e-01;8	40130578701641e-01;DCUN1D1
3	22415543037671e+02;9	48626883508846e-01;0	3066010312435402;5	02290488116114e-04;3	24311257355896e-03;JADE2
1	48898904632954e+03;-2	17886412737995e+00;0	6981928171030276;1	07518818478576e-04;8	31851222445502e-04;ZIC2
1	44773768339508e+00;-1	31678694949541e-01;0	5991387376598810;2	75829056538417e-01;NA;LCP2
4	30446049218234e+02;2	91439730939740e-01;0	1970786366553200;1	16182848033943e-01;2	67579563911825e-01;TRIT1
1	09854083710748e+01;1	99902230002220e+00;1	1524710090858596;4	18578198553720e-03;1	99968713299976e-02;ADRB1
0	00000000000000e+00;NA;NA;NA;NA;GUCA2B
2	47785429773245e+03;5	18719169211141e-01;0	1319631676464676;5	34469245402894e-05;4	40591990490799e-04;CUL7
8	93719182398670e+03;-8	66427510996035e-01;0	1024864390102617;9	45357976521675e-18;3	56443834523109e-16;CTNNA1
5	71452424961886e+02;1	66963643301626e-01;0	1938054991415028;3	62195557000817e-01;5	72795238892009e-01;PHKA2
3	82537447041160e+02;3	48450281199983e-02;0	1882740348553976;8	46644069034899e-01;9	25828957442207e-01;CNTLN
1	35223540036304e+03;-1	66905571603344e+00;0	1698487228934560;6	46123528693093e-24;3	45734122898292e-22;EPHA3
1	79360886055434e+04;1	23055022263821e-01;0	0946823197309096;1	75401797612989e-01;3	55617947316748e-01;HSPA5
1	03798054281267e+03;6	38437152984840e-01;0	1753524714416662;1	36010946082126e-04;1	02651504576848e-03;DSG2
3	51557922883550e+02;3	00993158426991e-01;0	2487829932684651;1	82068331083310e-01;3	64656529190401e-01;GEMIN8
3	71074758713428e+02;-4	08437186419431e-02;0	2180417436840494;8	38595520344407e-01;9	21590292404683e-01;OFD1
7	17710945282310e+03;-3	01435203847648e-01;0	1388061353686267;2	49642244461852e-02;8	47086803307807e-02;GPM6B
1	68622309194108e-01;-4	59633667041798e-02;0	5906934879328791;7	99692003267365e-01;NA;MAGEC2
4	59465591840814e+02;5	14135609320205e-01;0	2844930486087348;4	00972221511879e-02;1	22289685031746e-01;PREX2
1	03518759429877e+03;-7	57248527074205e-02;0	1471024191583469;5	94010266121016e-01;7	68818822204778e-01;WDR37
5	65131919969026e+02;-3	32802514936222e-01;0	1965597748466450;7	12143821193199e-02;1	87687940665717e-01;YTHDC2
2	19176122652618e+03;2	90097039737914e-01;0	1161567283840512;1	07938368347720e-02;4	37233571874537e-02;CTPS2
1	72735657541848e+03;2	42627262581851e-01;0	1876295142005317;1	72494510431598e-01;3	51839978364930e-01;ATP6V1H
4	18886042370440e+03;-7	59126947592091e-02;0	0994941150769843;4	36940558640070e-01;6	43669771184911e-01;POLR2B
4	47792910545482e+02;3	91923363075264e-03;0	1742274660757624;9	82583257648536e-01;9	92494994716704e-01;FAM214A
9	12877693453242e+01;2	78361024213044e+00;0	4278784154847758;5	71409391004292e-12;1	31940938449983e-10;ARAP2
3	21344145188916e+03;-4	13211112370995e-01;0	1424552112910386;2	60490220596962e-03;1	33932141038806e-02;TPR
1	37986078264285e+00;-5	53427790301227e-02;0	5840521729994024;4	34860991103246e-01;NA;CP
5	16910026957622e+02;-8	51757000906993e-02;0	1838963214191321;6	24456865123472e-01;7	90214473788127e-01;KIAA0556
3	31316101630983e+02;1	74913306685089e-01;0	1751274108941641;2	95701437660083e-01;5	03359947981808e-01;DTNBP1
1	86125077703853e+02;-3	89031377543269e-01;0	2206150351591415;5	62221610651443e-02;1	57798907647427e-01;XK
5	46158339716734e+01;1	04321398933964e-01;0	3929584679412860;7	24842246536072e-01;8	55131073344292e-01;ANO2
3	76788948774405e+02;-3	84238872356228e-01;0	1805587950241106;2	47625384906026e-02;8	42161917990579e-02;C12orf4
3	21542470003875e+02;-9	17441267271943e-01;0	2090738061109383;3	32852316975399e-06;3	54091464820496e-05;SCML1
6	85988789968510e+02;7	12552496068952e-03;0	1860972387295887;9	69508866052182e-01;9	87803571865036e-01;WWC3
1	38299510624537e+02;7	36990205811468e-01;0	3455861238347182;1	15723285514412e-02;4	62169063399681e-02;ARHGAP6
1	55285048516351e+01;8	66135187779856e-02;0	4647762025764473;7	66568443971638e-01;8	79449415619080e-01;FAM184B
7	42857082906836e+03;-5	99092719054735e-01;0	0949009323092022;1	47218428358437e-10;2	89767373526650e-09;MAP4
1	51447309833615e+03;2	59310021501964e-01;0	1305340210500746;4	15300157544282e-02;1	25545406218393e-01;GOPC
1	76494193484620e-01;-4	64373029150472e-02;0	5907647639530161;7	99692003267365e-01;NA;ROS1
3	55862160951507e+02;1	34587202897069e+00;0	2353810755848929;1	71339502883112e-09;2	95007668162521e-08;USP28
5	47164480043560e+02;5	59904652228402e-01;0	1498232662637552;1	08971300125111e-04;8	41631407016417e-04;HDAC9
1	22191593611044e+03;-2	45838478409470e-01;0	1141300856658224;2	78033637715381e-02;9	19498624531462e-02;TSPAN17
2	81783180087521e+02;-1	51640530630415e-01;0	1975143641933098;4	13830521148783e-01;6	22115568830985e-01;NOP16
5	35072838614815e+02;1	44758449680184e-01;0	1795345386527612;3	97449622817288e-01;6	06335438240765e-01;CC2D2A
1	16250933062662e+03;1	18610477622824e-01;0	1216187915899597;3	20111189812352e-01;5	29528617579263e-01;RRM2B
4	47275824358829e+02;2	08446026049785e-01;0	1557355299728917;1	64822330014996e-01;3	41405194091516e-01;ZNF800
0	00000000000000e+00;NA;NA;NA;NA;TNFRSF17
5	98886291700094e+02;-3	74883059686958e-01;0	1440415923709548;7	31752478563766e-03;3	18041836013901e-02;SNX29
9	01730897060736e+02;1	79721969910318e+00;0	1604427036345074;4	37719252955259e-30;3	23261094579190e-28;LMO3
6	46583349364968e+02;-2	40072081706560e-01;0	1363124420138402;7	07396761244779e-02;1	86943763045758e-01;MRPS10
7	71653725631027e+01;2	14825847914143e-01;0	3161432808776741;4	23353816736096e-01;6	31040818407632e-01;GUCA1A
2	40029607378260e+03;3	80295212799347e-01;0	1386596199002106;4	70715554274706e-03;2	21268500420767e-02;RSF1
7	93733469552800e+02;-4	24175800753133e-01;0	1730712175377441;9	97420949342283e-03;4	09696787098260e-02;VPS13D
1	80372958268027e+03;-3	51251816124158e-01;0	1293749758065167;5	19886329962222e-03;2	39964062218100e-02;CELF2
8	10692171707815e+02;4	79907213473406e-02;0	1772695431704356;7	77895564324741e-01;8	84902433370080e-01;FAM120A
1	13101135257445e+03;4	80913730051548e-03;0	1213383880778522;9	70786593112630e-01;9	88175604984172e-01;R3HDM1
5	92005161606262e+02;-8	88915563631063e-02;0	1693956805860095;5	82500154642208e-01;7	60220020010716e-01;COL9A2
6	57756657639433e+02;1	64176552047215e+00;0	2749176702726152;2	78905826132446e-10;5	24695255225165e-09;KITLG
2	93876944187825e+02;-1	75417222065278e-01;0	2523098509775810;4	40462707556282e-01;6	46726052369855e-01;ERCC8
9	63601971307215e+01;6	24569868511767e-01;0	3875751513732651;4	33117377548276e-02;1	29724715460747e-01;ADAMTS6
2	46101613574473e+03;-1	81637077903847e-01;0	1197189662373548;1	20698798271692e-01;2	74691820723523e-01;H6PD
1	15755575424735e+03;4	42253613523806e-01;0	1298463118211718;4	70467166894260e-04;3	05974861962672e-03;VAMP3
2	26063246104496e+02;6	79478869817568e-01;0	2837560585705804;6	92204284724756e-03;3	04107054488713e-02;PER3
0	00000000000000e+00;NA;NA;NA;NA;UTS2
6	77091711105085e+01;-5	08197856828214e+00;1	7632054383773152;7	51560558538190e-05;5	99637959919399e-04;TNFRSF9
2	07901835141321e+00;-1	92922772008884e-01;0	6327149772377336;8	59454191476466e-02;2	14617371944493e-01;EPN3
1	69644451448250e+03;1	35811179786834e+00;0	1488645285564915;1	20772694795096e-20;5	29031765043618e-19;LTBP1
9	18157078803785e+03;8	82951403400112e-03;0	0926416946775846;9	21888996176834e-01;9	64411153106554e-01;RCN1
4	02947842796190e+02;-1	20007300679750e+00;0	1938159050283852;1	12924698591244e-10;2	24243357024746e-09;ELN
7	17155465371981e+02;1	65040001666470e-01;0	1621131774186023;2	91653656160592e-01;4	99227482319902e-01;RFC2
2	65800160381809e+03;-4	58289511378068e-01;0	1353048470931984;4	86414057394215e-04;3	15084887051446e-03;ARID1B
1	57087174831574e+03;3	15812456900479e-02;0	1414783912266134;8	15847471676224e-01;9	08292905612501e-01;CLPTM1L
1	62283310982032e+03;4	64647694980207e-01;0	3851487416920849;1	24196669567109e-01;2	79910467712731e-01;NEDD4L
1	67650180570633e+01;-1	35927950456533e-01;0	4689246937293211;6	40915421870480e-01;8	01065838147368e-01;FOXP3
3	59729226266863e+02;-2	23397852175293e-01;0	1748409812188484;1	79514960692966e-01;3	61487011902347e-01;PPP1R3F
1	05983375185536e+03;2	06342322126331e-01;0	1726797269091363;2	11802225656995e-01;4	02785429850011e-01;HEXB
3	36239580190549e+02;4	74118466541440e-01;0	1808398422523738;5	74824992949387e-03;2	61074263633836e-02;PTCD2
1	48089587247881e+02;1	13812268089014e+00;0	2956816527668846;2	31303167259285e-05;2	08359385345663e-04;NEXMIF
8	53403195947649e+02;6	35633654273499e-01;0	1307943226290035;6	04677908944746e-07;7	36158282606302e-06;JKAMP
1	33000601658510e+03;3	94625196045154e-01;0	1438838980303746;4	54464115725353e-03;2	14872557572579e-02;DKK3
4	16819562636128e+01;-2	44300164055809e-01;0	3947671041253552;4	09657387875427e-01;6	18507032940958e-01;ARHGEF5
9	10297862463125e+01;-5	95042932514559e-01;0	3064538190807785;2	49999960267726e-02;8	48139576671376e-02;NFE2L3
1	26007917443366e+03;2	69515766704926e-01;0	1173277027978428;1	90050526285112e-02;6	82318803890623e-02;MCUR1
4	41143901782712e+02;-5	25513064073635e-01;0	1752995812124832;1	62759557280996e-03;9	02238523069901e-03;LIMA1
1	48965537692034e+03;5	44037415279916e-01;0	1559799949714652;2	82881992187891e-04;1	96565589594945e-03;LETMD1
1	39734646700959e+03;4	85796914669216e-01;0	1526598631222116;9	47521017195903e-04;5	65790030715843e-03;SLC4A8
6	58296618240708e+01;-1	75680454157201e-01;0	3422457221591641;5	27346766852842e-01;7	19336087406045e-01;LAMC3
4	37410634333081e+01;2	26143830716051e+00;0	5636303189461261;4	33397874698256e-06;4	53229187630617e-05;PTGER3
4	15736554104948e-01;5	53897208145211e-02;0	5923577104297109;7	16090360774903e-01;NA;TNIP3
8	03426146750564e+02;-2	33167136168731e-01;0	1789268003276483;1	70188368069808e-01;3	48738283574200e-01;MAPK9
2	25725892249141e+02;5	29751955591362e-01;0	3101077666663685;4	75224212053999e-02;1	39232903570968e-01;COL23A1
1	24412063229374e+03;-9	01212342823015e-01;0	2082872424820967;4	51791676605559e-06;4	70014023966027e-05;BCAR1
4	69864269271161e+02;1	46469621548697e-01;0	1512756797090440;3	18774985830103e-01;5	28051399272927e-01;FAM160A2
2	06161517784263e+03;-1	51275900289956e-01;0	1995409991854394;4	18679798237677e-01;6	26959488271083e-01;HERPUD1
1	33700943163454e+03;-5	59293213272540e-01;0	1340742426304457;1	53231611480882e-05;1	43229882865394e-04;HOMER3
1	95694588558253e+02;4	43215714107676e-01;0	2301165654920189;3	61775761698406e-02;1	13035951277516e-01;RAD51
1	49459778584266e+02;7	70030502598599e-02;0	2297192006527273;7	17413566419437e-01;8	50933020036763e-01;POLQ
3	03992136745152e+02;-3	39723884221450e-01;0	1869828556550290;5	44352407099856e-02;1	53910239197732e-01;PIK3CB
4	98119516092570e+02;1	35895528224779e-01;0	1959009746410013;4	63008361393496e-01;6	67383291783577e-01;CYBA
1	33298143087778e+03;2	57701659816708e-01;0	1178373610406859;2	55328682078065e-02;8	61645403248813e-02;THOC3
8	72871637386896e+02;-4	62687887482353e-01;0	1584619473502466;2	34900954655038e-03;1	23004683902574e-02;HEBP2
4	73671793970309e+02;-8	69553055272710e-02;0	1722870592039752;5	96205969870956e-01;7	70399327129905e-01;MPHOSPH9
1	85471767978271e+03;3	43793740093409e-01;0	1648554261253471;2	96862877161202e-02;9	67809803105620e-02;PLEKHA5
5	63398879938652e+01;-5	94382091654779e-01;0	4610813391731760;7	76617603935614e-02;1	99249351385835e-01;PRSS8
1	65157591124120e+03;-4	64386338299081e-02;0	1217277031191002;6	95640233800117e-01;8	38050708356973e-01;SIKE1
1	01757639242292e+03;2	50700252959584e-02;0	1274390258261356;8	43725858587309e-01;9	24529034008117e-01;RRP12
1	03771274614284e+03;-2	04699220448269e-01;0	1273406936900625;9	88945201987153e-02;2	38042853427813e-01;FNIP2
2	38513519699089e+03;5	34378745805102e-01;0	2065595874733619;5	67375810944362e-03;2	58234173168604e-02;MSMO1
2	12167998264519e+03;3	04410001686752e-01;0	1274063886604436;1	42567643047144e-02;5	43740699218642e-02;TTC17
1	36568515670305e+01;7	80566481258635e-02;0	4732015309532742;7	88709588701817e-01;8	91012501218640e-01;ALX4
7	89499420750895e+01;-1	48000655953872e+00;0	5199212373221103;4	12548327014038e-04;2	73887953209320e-03;FSTL4
1	85108061607312e+03;-6	17754389995725e-01;0	1578992634725534;4	70019411380653e-05;3	94005015018528e-04;FOXN3
2	17139230690836e+01;2	15282237510560e-02;0	4407318239758222;9	44125295022893e-01;9	75370610470032e-01;METTL24
9	77016101803478e+02;-4	63493459541362e-02;0	1390663931602315;7	30442268241211e-01;8	58394543530177e-01;AKR7A2
9	40762192549789e+02;-2	06401964667011e-01;0	1548956968700404;1	66057842716495e-01;3	43175967279047e-01;MRTO4
1	39516164036496e+04;8	97468046686274e-01;0	1862536990752921;4	55264899954932e-07;5	66608237604077e-06;NNAT
3	24180818939002e+02;4	63260369354403e-01;0	2204221915091970;2	31725464833052e-02;8	01845281506006e-02;USE1
8	40541476379554e+01;3	27969580633278e-01;0	3230567293882710;2	28113540050231e-01;4	23666903310196e-01;MCF2L2
5	89826326207070e+01;-5	49868283682242e-01;0	3676945377323083;6	50936015523998e-02;1	75679982927286e-01;NRIP2
1	26018692206220e+01;-1	29294938578539e-01;0	5284378242482134;5	99131161709787e-01;7	72503579978163e-01;LAMA3
9	67015470564436e+02;-1	04541167555583e-01;0	1855413700499288;5	51942788064845e-01;7	37850363400023e-01;AP5M1
4	06855885881313e+02;-3	08991677799249e-01;0	1565477549039060;4	00496679534848e-02;1	22203763214475e-01;ANAPC4
3	89235432789979e+01;1	38651733846560e+00;0	7090309055920647;4	57166693884424e-03;2	15978936111616e-02;KCNQ1
7	21877539912468e+02;2	18382516340273e-01;0	1349811308750400;9	60521362875870e-02;2	32634133632730e-01;TRAPPC3
4	75676232740844e+03;-5	51561234274120e-02;0	0985765010363382;5	71059884024892e-01;7	52764585284914e-01;THRAP3
1	78860121185999e+03;-1	59091254374625e-02;0	1024826415914164;8	72207567728798e-01;9	39966628485449e-01;PHPT1
6	45798234369380e+00;3	67447566461894e-01;0	6527764833264827;1	80176487493204e-01;3	62222685638398e-01;ENTPD2
2	85347705004062e+01;6	25516271822681e-01;0	4931036812258918;7	39733861347950e-02;1	92803318798462e-01;LY75
1	13620104496281e+03;8	04021873739675e-02;0	1429536895201972;5	62998788279389e-01;7	46676511205341e-01;ARID4B
2	82659425464287e+02;-1	76832426088203e-01;0	2280220907994535;3	98619937041377e-01;6	07498551616227e-01;OPN3
2	81010464735698e+02;6	31457139384704e-02;0	1926754266724586;7	29978980371661e-01;8	58075791712861e-01;SDCCAG8
1	10149497402736e+03;1	51534684614944e-01;0	2527237126183435;5	08842567870633e-01;7	04363285027028e-01;PTPRN
7	57790391357180e+03;6	50039073672516e-02;0	1128930645706637;5	60711442041977e-01;7	45122266873761e-01;KIF1B
8	02309147455677e+01;-7	67706839467209e-01;0	3712185547803470;1	24591341651042e-02;4	89416764722894e-02;FOXC1
4	45647371593626e+02;1	21345711749292e-01;0	1671503426022072;4	49930104137580e-01;6	54976852744712e-01;TBC1D22A
1	40882219517535e+03;-1	69242479679356e-01;0	1556076301887388;2	59285530240212e-01;4	63348764768829e-01;SYNE2
3	90272045103979e+02;-1	77284527830839e-01;0	1789218869991662;2	97261325415031e-01;5	04854292091765e-01;PLEKHH1
3	40942099181250e+03;-4	17015148414298e-01;0	1260343383252231;6	83650560599132e-04;4	26062215248463e-03;ATP9A
0	00000000000000e+00;NA;NA;NA;NA;SPO11
2	17328991798093e+00;1	59822256800727e-01;0	6052959390688178;2	67943548293874e-01;4	73377530160944e-01;CBLN4
3	97514278294946e+00;2	36259649691124e-01;0	6144271190524476;2	55081823649594e-01;4	58541777536265e-01;CHRDL2
2	43401631025500e+03;2	13405063168871e-01;0	1130946498241660;5	45636112241440e-02;1	54151258267136e-01;FAM168A
2	45009902374737e+02;-2	42886929436504e-01;0	2069026814495789;2	08321302186120e-01;3	98194471943351e-01;RELT
1	37156586444315e+03;3	24249657700174e-01;0	1148252736873395;3	94804020479584e-03;1	90443655978708e-02;GALC
2	04519460632457e+03;-2	60096661726197e-01;0	1764781270193862;1	21086081246757e-01;2	75256270454605e-01;NOP58
3	41075758402687e+03;-1	52173626099289e-01;0	0890972605549326;8	37356054124812e-02;2	10718493372552e-01;SZRD1
1	63529109819979e+03;4	88455879222984e-01;0	1334076019326086;1	67984065091718e-04;1	23904713632653e-03;KCNH2
1	66449617121532e+03;-8	78634736547339e-02;0	1228944627954439;4	63711632917469e-01;6	68073704433777e-01;CUL1
5	85962009348877e+02;-4	37255942973978e-01;0	1929445918572403;1	60276262039979e-02;5	95026455167949e-02;FAM114A2
2	14031307562449e+03;-3	88538079074925e-01;0	1520673833562727;8	07322290306984e-03;3	43207991730885e-02;CYFIP2
1	80879404323393e+03;3	78152166948973e-02;0	1129406445319145;7	34305690809964e-01;8	60394117382477e-01;TAB2
7	55878842373186e+02;2	64152385792876e-01;0	1368445789703948;4	71226003085646e-02;1	38295318810552e-01;GINM1
1	46250594454342e+03;-2	89241658060147e-01;0	1326288734503944;2	50281058027098e-02;8	48448988820239e-02;EIF2AK2
1	41529126600774e+03;2	96709606480175e-01;0	1663240850415501;6	26625563846111e-02;1	70925703251796e-01;AC022966.1
1	72704333856475e+03;-6	63293911176232e-01;0	1205794082062242;1	83159270439217e-08;2	79302259495707e-07;KMT2C
6	56108796523187e+00;5	93906787366326e-01;0	9553866511095279;4	37559113221932e-02;1	30726453886699e-01;MCOLN3
3	64139958033033e+01;3	31824562684962e-01;0	4535655040632364;2	94377204232385e-01;5	01774858754524e-01;CCDC85A
2	92164609327243e+03;3	21044064900111e-02;0	1140551138519029;7	76756025184883e-01;8	84201623489223e-01;PUM2
9	26285939679935e+02;2	26239101096231e-02;0	1292302486695796;8	69248447079947e-01;9	37946522140482e-01;MRPL43
1	96097536688585e+01;-2	19723125945591e+00;0	7978587641889443;2	50142603017895e-04;1	76492246393045e-03;ITIH4
1	77841147559237e+00;-2	32125448512783e-02;0	5698292650012891;8	76417108259966e-01;NA;ITIH1
6	37360966492355e+02;-3	95055179576944e-03;0	1531841834345238;9	75157122618632e-01;9	89406885775556e-01;HPF1
3	83688893171214e+03;2	71194561816314e-01;0	1138035492090976;1	50980842744892e-02;5	67830307562440e-02;ZFR
6	32156523560491e+02;4	80322244758897e-01;0	1606645398475567;1	84545098935087e-03;9	99148745279574e-03;ZNF280C
8	80062327655640e+01;-4	15077481564242e+00;0	6599061289497706;1	13324668534482e-11;2	52221478959934e-10;NPFFR2
1	50807550181223e+03;-3	34278067417570e-01;0	1421487846706995;1	50933867186891e-02;5	67794191970173e-02;PHF21B
7	46473531825055e+01;6	59373047135567e-01;0	3577995675087816;2	64407221749531e-02;8	85585807179089e-02;TRAF1
1	88909469774344e+03;-1	00789784124527e-01;0	1413785715740214;4	61171977098100e-01;6	65653033745872e-01;RC3H2
5	18891006935069e+01;-3	45287584803343e-01;0	3543480057087082;2	28837568633972e-01;4	24559849125542e-01;IL17RB
7	48693620008136e+01;2	60903279626889e-01;0	3651234865200468;3	69211844750340e-01;5	79360751354186e-01;TRAF3IP2
1	42626906395080e+03;6	61020148359421e-02;0	1398422586727153;6	20888105075468e-01;7	88100322052177e-01;GYG2
2	73407498615568e+03;3	99959041344789e-03;0	1105862979464977;9	70460994283217e-01;9	88154784349314e-01;DCBLD2
0	00000000000000e+00;NA;NA;NA;NA;SERPINB3
6	35228197018442e+02;4	94635450549188e-01;0	2145649316013380;1	30538466012966e-02;5	07390923136957e-02;SOAT1
2	22673097220079e+02;9	92971470842438e-01;0	2600467021991096;3	36401401908500e-05;2	92705250969265e-04;PKP2
1	52753140779315e+00;1	37331331219795e-01;0	6029905092134833;2	52298190893072e-01;NA;MSH4
3	28927871775138e+01;1	32797306828768e+00;0	5875760283536765;2	77776692680358e-03;1	41275613306299e-02;F7
8	07431614683978e+03;5	37191131309548e-02;0	0850347863504563;5	24935227540323e-01;7	17196115480517e-01;GDI2
1	05565057442730e+00;6	47590606060103e-02;0	5876664213723775;5	26326750021353e-01;NA;PRDM1
6	76637709055600e+02;1	23234563146024e-01;0	1369703893355064;3	55558259271091e-01;5	66236270564184e-01;ATG5
1	89603368727164e+02;-1	23669610664487e+00;0	2545465916478983;2	10319746005908e-07;2	74969605019575e-06;TMCC3
1	42156693121211e+03;3	66862167029612e-02;0	1321456028376261;7	74667136252547e-01;8	83344765187050e-01;PITHD1
1	52481521574072e+03;5	19538776634102e-01;0	1377572698065617;1	01608036058634e-04;7	92294424275701e-04;MTA3
9	59770719949101e+02;-5	73936875382205e-02;0	1377160817770973;6	67072876841203e-01;8	17970940302297e-01;USP13
1	19269358021231e+03;-2	49597307200003e-01;0	1665892451000478;1	17423839698928e-01;2	69500303467221e-01;ATP11B
1	57884735493752e+01;-3	55226983881782e-01;0	5748962419458087;2	47126268945976e-01;4	48026037594084e-01;LAMC2
1	23777158527039e+03;-5	44377953825043e-01;0	1196643685447228;3	20021388836826e-06;3	41458045450253e-05;CDK14
7	25598480810154e+03;-5	13273085744169e-01;0	1114088896126007;2	58474894231947e-06;2	82190794728977e-05;SEC61A1
1	74769926035756e+03;-1	07341789005343e-01;0	1564154641486374;4	75513625058654e-01;6	77377610955544e-01;PPP1R12A
5	67222136425078e+01;2	96897078407437e+00;0	5274980552629914;1	16941172215844e-09;2	06111699195421e-08;RASGRF1
1	49066999727469e+02;-2	45220147709140e-01;0	2379353902286784;2	58416500897828e-01;4	62582101767426e-01;CAMK2B
1	39786526003811e+03;7	49999250183535e-01;0	1584342992182024;9	03565159126669e-07;1	07156712169289e-05;CROCC
9	83945865743408e+02;1	55329531987856e-01;0	1430795521486496;2	63451380574905e-01;4	67985595232552e-01;POLR3E
2	25508109734862e+03;4	42682366489731e-01;0	1308641404420494;5	12071657576350e-04;3	30128687317689e-03;ATP2B4
2	14975438357146e+03;-2	70717346833043e-02;0	1011314471562109;7	84854489603564e-01;8	88699192003992e-01;ZC3H11A
1	00129648265839e+03;-7	35685959887329e-02;0	1352421289290977;5	75169036056476e-01;7	55728643758369e-01;RIOK2
5	57406249937252e+02;-2	33345454157658e-01;0	1422554224637090;9	05187536490774e-02;2	22800050298349e-01;YIPF1
1	12781388957631e+03;2	73681593329169e-01;0	1662472460384818;8	58644219156887e-02;2	14475045209949e-01;NDC1
5	25374938571213e+01;1	20979604802561e+00;0	7061006482892989;9	27959933639297e-03;3	85238093705030e-02;DGKG
1	27420701109774e+03;-5	64526661532007e-01;0	1566618711759519;1	81174988106020e-04;1	32648889284342e-03;FLYWCH1
2	81709923867159e+02;5	73165660696653e-01;0	4106403531112662;7	16780701525440e-02;1	88469982310765e-01;UNKL
2	70849885954989e+01;-3	94976295072569e-01;0	5354497695169476;2	20704993714230e-01;4	14244869529586e-01;TBXAS1
5	20711475508197e+01;4	27147666337753e-01;0	4074831160795633;1	69238295739238e-01;3	47641883348684e-01;PARP12
2	61814373104375e+03;-2	75936049842913e-01;0	1157812248560274;1	48870441610006e-02;5	62140826633008e-02;ALDH18A1
1	77106029873884e+02;2	70890596962908e-01;0	2641687379661094;2	51419040269822e-01;4	53800849412373e-01;TARBP1
5	09981038827071e+02;6	34145324316331e-02;0	1584181180103009;6	78926149962698e-01;8	27452819976360e-01;GATB
5	97621980935111e+02;7	22799350407763e-01;0	1969828817253812;1	02215014191371e-04;7	96029231627916e-04;MXD1
1	11311369544909e+03;1	21314907626192e-03;0	1359300549450222;9	94222252321801e-01;9	97224754900624e-01;CDK17
4	87183966150063e+02;1	12094110526851e-01;0	1797213102672537;5	13564583294834e-01;7	07993384190472e-01;DNAJC25
2	12326687862914e+03;1	38671578641322e+00;0	2189621519246854;3	68675958029577e-11;7	77919329622740e-10;SLC2A3
8	26246753086333e+02;4	56210272516867e-01;0	1687050417406157;4	68865226594052e-03;2	20630840697443e-02;PSD
8	43414395172714e+02;-2	77018960227259e-01;0	1606673766885615;7	21624807379066e-02;1	89464941346829e-01;CTDP1
1	75880367319708e+03;3	35727096925892e-01;0	1201112003783977;4	25281795825329e-03;2	02737696852235e-02;YBX3
1	54376884248803e+00;-1	29095408644621e-01;0	5988014898960308;3	16706283850828e-01;NA;STYK1
5	70403557515963e+03;-2	52979312275672e-01;0	1579867886183446;9	64776062245111e-02;2	33354195121844e-01;WNK1
0	00000000000000e+00;NA;NA;NA;NA;RPS17P5
1	53444519761118e+03;2	01073562944479e-01;0	1370772064637925;1	30395424246100e-01;2	88919789502394e-01;CCAR1
1	05903239689049e+03;2	67432277748722e-02;0	1295504265661170;8	34090194218566e-01;9	19608880387058e-01;OGFR
4	83711706712881e+00;-4	43671180971791e-02;0	5590080789122694;8	04898521724809e-01;9	02207938200268e-01;GNA15
5	77150902944889e+00;4	96445632248549e-01;0	8668951906091813;3	94155813519498e-02;1	20829377345120e-01;CREB3L3
1	73835978675513e+02;3	49186646521624e-01;0	3089920475361533;1	87041728838219e-01;3	70993480539164e-01;PIGV
1	37979328916372e+03;1	23871944220667e-01;0	1677523063777059;4	41993306474540e-01;6	48226377810365e-01;PTPRU
1	05677174803248e+03;-6	15184908837109e-03;0	1271732351956648;9	59060778230795e-01;9	82689078786461e-01;SNRNP40
2	09519198440563e+01;-5	19111926915821e-01;0	7039016651779707;1	08676334157424e-01;2	54689672706725e-01;RIMBP2
1	22977214395946e+03;-1	49154331899460e+00;0	1767263741023627;4	31188441463592e-18;1	65724727437362e-16;COL11A1
1	46660982518394e+03;-3	36667794018745e-01;0	1503975054718987;2	02202585054633e-02;7	18014027438190e-02;QSER1
5	06327415213467e+02;-6	62498282039995e-02;0	1589181512169535;6	63703384769279e-01;8	15966629469393e-01;MPC1
3	71436660234474e+02;3	85787104210992e-02;0	1874596071682952;8	29605375719496e-01;9	17040281720611e-01;ACAA1
5	53486189610415e+03;-7	15399188148542e-02;0	1605712833156359;6	41743050071523e-01;8	01819895894732e-01;BCAT1
9	02077973383205e+02;-2	66020697483470e-01;0	1584943378210383;8	04383654234765e-02;2	04610655685792e-01;HDAC7
1	08017100445871e+03;-2	54554034193476e+00;0	1850156344015637;3	23258958008481e-44;4	21699569162597e-42;LZTS1
1	24988967754098e+01;-5	51141547307929e+00;1	5994132946591890;2	66114124673354e-05;2	36498838198020e-04;PRDM6
1	32895848265433e+00;1	17067003257480e-01;0	5959139579307157;3	04815858392681e-01;NA;WNT8A
2	18351288970111e+02;5	82593628987731e-01;0	2082398329041155;2	75592840083946e-03;1	40324650654709e-02;SPAG4
4	24943504341005e+03;3	59016608646761e-02;0	0996690845545137;7	22171485208643e-01;8	53630668193679e-01;NCKAP1
1	12329769663740e+03;5	03621957906074e-02;0	1134147934964769;6	51837027678289e-01;8	08197854113324e-01;MRPS35
3	94175100146082e+02;-7	14879647852829e-01;0	1859831791548119;5	11153640976525e-05;4	23520531828116e-04;GUCY1B1
1	40700480221316e+03;-3	17066348331943e-02;0	1140921379028686;7	76133069947256e-01;8	83818647199367e-01;SFSWAP
5	79279504752763e+02;6	25241615618091e-01;0	1529659605976642;2	25943792788459e-05;2	03839851828134e-04;TNK2
1	03237814031802e+03;-4	80235213988558e-02;0	1321680237315700;7	08162404578708e-01;8	44991220098189e-01;MON2
5	28005162449355e+02;-9	92147113831725e-01;0	1507258540224254;1	23524818435436e-11;2	73900192937732e-10;CDH3
1	75948626074563e+01;-8	15063992384421e+00;2	8331983974940207;3	99482847330381e-08;5	82345631932183e-07;ARSF
2	50397751433831e+03;1	82308273649664e-01;0	1022081104086801;7	01173196533798e-02;1	85622387327093e-01;GPBP1
1	48237621656933e+02;5	40400174720424e-01;0	2975643596780524;3	72052659970211e-02;1	15339551413489e-01;DGAT2
1	58611888090843e+02;-5	52752423908792e-01;0	2537664046761170;1	58897796568642e-02;5	90767925998496e-02;ZNF112
5	55724374484736e+03;2	70876949649976e-01;0	1184871466614799;1	98334576605496e-02;7	06806690547043e-02;CS
2	84575851362367e+00;-1	16821967565440e-01;0	5686838913684972;5	52915725069727e-01;7	38708966019748e-01;LTK
6	68651452789135e+02;7	62243440900575e-02;0	1537626976608025;6	09121935226036e-01;7	79346876289251e-01;MRPS24
1	19269360772110e+03;7	39174455223833e-02;0	1244238004015817;5	44257062632825e-01;7	31537331659064e-01;ELMO2
2	17367918482272e+03;-2	29408186060877e-01;0	1439898882368970;9	95719047591747e-02;2	39251019340679e-01;WAPL
1	22608550717888e+03;1	83921756990387e-02;0	1256643422720312;8	85981714834914e-01;9	47592172802488e-01;VMP1
1	46400100292398e+03;-1	65663941598203e-01;0	1754225420436186;3	20787656946163e-01;5	29988819845106e-01;APPBP2
1	34564670223873e+03;5	65749015921069e-01;0	1759411064371557;7	38474211294810e-04;4	56100759959795e-03;POLD1
1	14558843655743e+02;4	64100614490384e-01;0	3780054287438173;1	23190648341488e-01;2	78198542729223e-01;SEZ6
2	29075822168657e+04;3	46416930129032e-01;0	1230988944426931;3	92748673646514e-03;1	89605734614006e-02;EIF4B
3	09900180664145e+01;2	81615185645623e-01;0	4579491689096235;3	65211896140287e-01;5	75021320396371e-01;SLC6A16
6	17836793306484e+02;-1	13889310677497e-01;0	1785254521804052;5	01917669456226e-01;6	99327402239158e-01;BICRA
4	85943261880937e+02;-2	60551511743897e-01;0	1771660245233693;1	21791646701385e-01;2	76260986146358e-01;SPHK2
2	41915693925796e+04;3	36640549764909e-01;0	1216321590459832;5	50541746556540e-03;2	52159971667311e-02;RPL18
5	25016496461343e+02;5	97438150366981e-01;0	2198566002687865;3	40124901147756e-03;1	67920227439577e-02;CA11
6	95276537474349e+02;4	35090002798353e-01;0	1634964807971200;5	51256895664046e-03;2	52422834724771e-02;ISOC2
4	29081654161166e+03;1	49556321337545e-01;0	0940614321646834;1	07747346021090e-01;2	53097036642711e-01;U2AF2
3	69205188217427e+03;1	29319879645909e-01;0	1013952620923636;1	95828999315374e-01;3	81580448731396e-01;EPN1
1	83473448859578e+03;-1	49965815455448e-02;0	1401238852186669;9	10767505033102e-01;9	58781695820910e-01;MED29
1	94001935529227e+01;-4	64182594739011e-01;0	5598984546513956;1	68974002905926e-01;3	47274997692583e-01;AHRR
0	00000000000000e+00;NA;NA;NA;NA;GSC2
8	06515518408747e+02;-2	75551135086715e-01;0	1728517641987644;9	43275648579668e-02;2	29666588278168e-01;ZNF275
7	77866070877746e+02;-3	17075604369072e-01;0	1283931785168295;1	12172097207241e-02;4	50604567607959e-02;MTMR1
3	91174143480748e+03;-4	14301943341655e-01;0	1309543470635803;1	14252445006709e-03;6	65120422527659e-03;GPC1
2	45547916393946e+02;3	56045313968035e-01;0	2093254920581407;6	82933900970781e-02;1	81709017093193e-01;ADCK1
7	16438807707491e+02;-3	68289038756447e-01;0	1297700433764956;3	52421817251710e-03;1	73035239503367e-02;HAGH
1	95839019044446e+03;1	28674277347161e-01;0	1533547426084027;3	85569882717460e-01;5	95377997574429e-01;RNF4
3	08661553645463e+01;-1	05540268763447e-01;0	4104301683930395;7	20041154462157e-01;8	52392893458811e-01;CASP8
7	59748258347816e+02;8	49001791226571e-01;0	1737446919353807;3	51409657235185e-07;4	45417971213278e-06;LIMCH1
4	30501296637415e+02;-3	12541272005299e-01;0	2363009118141659;1	47079353478104e-01;3	14238159636663e-01;INTS13
1	42270229838697e+03;-1	39569816283617e-02;0	2093044877273792;9	40006667229969e-01;9	73615274784736e-01;TM7SF3
9	04248373763903e+00;-1	32489847725448e-01;0	5219507398866114;6	13541757146865e-01;7	83006161363094e-01;DLX3
3	73775878118595e+02;-5	32803801593327e-02;0	1999671372390531;7	75407356590682e-01;8	83637076897830e-01;SPA17
3	85839539619947e+00;-4	35285596407807e-01;0	7704140529837505;7	13452252222295e-02;1	87815858767372e-01;TSPAN32
1	30876720024661e-01;3	94104717582028e-02;0	5897480516699860;8	57605065639203e-01;NA;CCN5
2	28955295032362e+02;-8	05557955994555e+00;0	7142662697491938;2	99117768979492e-29;2	09640500674568e-27;DMRT3
1	22047123185395e+02;7	42168771317245e-01;0	3452318821183783;1	10840664528643e-02;4	46359701770148e-02;ST3GAL6
2	92024063361237e+01;2	07636859746435e+00;0	7506933874869087;2	85892073066542e-04;1	98194845998652e-03;ATP2C2
5	88369451994869e+03;1	39238072765751e-01;0	3713146335051226;6	35204203272164e-01;7	97160980330041e-01;NGFR
1	01905763671871e+03;-2	24726887113019e+00;0	2077014471441126;2	21033208890656e-28;1	49632784442947e-26;CDON
7	89207982694218e+02;-1	56431405708508e-01;0	1683267364291713;3	27657958557102e-01;5	36648005437365e-01;TAF2
5	39393181001290e+03;-4	50358356013811e-01;0	1333239365485148;5	05695142586011e-04;3	26391606655731e-03;HIPK2
1	93703812052002e+03;1	18362743837486e-01;0	0993674380839301;2	27278142840325e-01;4	22851860175128e-01;TNPO3
1	49269513088090e+02;2	06460222612494e-01;0	3054683513110266;4	31234530454823e-01;6	38315680659979e-01;BORCS8-MEF2B
1	03765646622925e+03;1	12681744023306e-01;0	1412955435171353;4	12399180273764e-01;6	20717378293137e-01;RFXANK
5	60067935260944e+02;6	33135560890767e-01;0	1462357938869225;7	67259274189104e-06;7	64777342348447e-05;TMEM161A
3	96165493658788e+02;2	48759562024697e-01;0	1791327968004849;1	44736352763961e-01;3	10755417659481e-01;LPAR2
3	84530135097914e+02;-2	43297368437059e-01;0	1697172813310448;1	33714630324964e-01;2	94043552294173e-01;CTSA
2	65991470151903e+03;1	11715303124753e-01;0	1069216934511537;2	88163000406776e-01;4	95578835571857e-01;SUGP2
7	93669784999042e+02;-1	07176121601599e+00;0	2003497425804581;2	03181592158118e-08;3	07995030962670e-07;SLC12A2
3	55838560910936e+02;-4	17648087976037e-01;0	1776789213644596;1	33839970953049e-02;5	16739676144502e-02;SNX24
9	60697600731803e+02;-3	19119645353774e+00;0	1390943023751171;1	20894479428774e-117;1	13717165071108e-114;EYA2
2	83595752390222e+03;8	56848021133954e-01;0	1154486898466272;4	03225346258462e-14;1	13845867114238e-12;CNN2
3	48298244570983e+02;-3	34249501408172e-01;0	2375616034440120;1	22280881967702e-01;2	76947445245313e-01;ABCA7
4	47217328115870e+02;1	24523456585105e+00;0	2333365076567527;1	66920936328555e-08;2	56069611507633e-07;SNCAIP
6	77392234014409e+02;-2	61804915195050e-01;0	1586434297292670;8	98195129511012e-02;2	21658980317879e-01;DDX20
2	07224380396156e+03;7	39309431765754e-03;0	0957178927499705;9	39773299323290e-01;9	73608251506599e-01;BTBD1
1	14070290421744e+02;4	62864571093409e-03;0	2582203647472547;9	85733104663228e-01;9	93675779978629e-01;FAR2
2	25361683547636e+00;-1	32825275477794e-01;0	5883189769455681;4	10622222329724e-01;6	19331349402956e-01;BCAS1
1	37131296203323e-01;4	07422406048898e-02;0	5899046408768622;8	32126126866732e-01;NA;POU1F1
0	00000000000000e+00;NA;NA;NA;NA;CHI3L2
9	41443005360489e+02;9	52480231429062e-02;0	1508968761929985;5	15616211689767e-01;7	09724948702651e-01;SBNO2
4	51454865112574e+02;4	90947500225225e-01;0	1602139620286312;1	41617392869077e-03;7	99679635183614e-03;PMS1
1	15862614831695e+03;-3	39095317249913e-01;0	1271066756871412;6	17712050182004e-03;2	76963114923552e-02;HMG20B
1	24464352355454e+02;-2	88891206319266e-01;0	3038881811541491;2	67408580469253e-01;4	72770903738776e-01;CALCRL
8	96690018240296e+02;-2	10591776549881e-01;0	1271044952401618;8	92509648938827e-02;2	20763167285848e-01;TAF11
1	13346078153089e+03;-2	86239151666817e-01;0	1197718929618756;1	44543668394772e-02;5	49518068826073e-02;ANKS1A
5	15368530705109e+03;1	73291545573434e-02;0	0977502776439108;8	58411810254392e-01;9	32380061680420e-01;AP3D1
5	72323441779707e+02;-9	86346921124418e-02;0	1857392453516016;5	74207786657609e-01;7	54854105417049e-01;ZNF76
1	24019852996441e+02;2	10044743314321e+00;0	2896226934929933;3	84953002611294e-14;1	08858861751092e-12;SLC9A3R2
2	98311206805034e+02;4	31191297144400e-01;0	2066886210280479;2	55330911795306e-02;8	61645403248813e-02;NTHL1
1	50998155978156e+03;1	79539551675676e-01;0	1609922640367162;2	46517063479407e-01;4	47229139116934e-01;UHRF1BP1
3	82679594129949e+03;-5	73889491931797e-04;0	0885002440038373;9	94676350060298e-01;9	97407774460531e-01;GNAI3
9	98904482739146e+03;5	19354197985320e-01;0	1235702948307090;1	71526830625520e-05;1	57935472279201e-04;IPO5
1	58474882026967e+03;2	50524134880047e-02;0	1028501557326265;8	06409010430969e-01;9	03129579798363e-01;OAT
1	28836071018250e+03;4	69110785118939e-03;0	1948436499055035;9	85238948020078e-01;9	93675779978629e-01;WDR3
1	13429952049155e+03;1	59137297832599e-01;0	1324194189098582;2	17787221912876e-01;4	10752768048430e-01;PKN2
1	01502276167052e+03;2	29832250218799e-02;0	1322737226852911;8	59646899803130e-01;9	32929496851822e-01;WDR18
7	93962778183430e+02;8	73808175017736e-02;0	1778184689080438;6	08416154412552e-01;7	79106188204889e-01;TRAM2
8	70310153807320e+03;4	91320151184298e+00;0	1761940407410701;2	61408953018114e-172;7	78650134723289e-169;NTN1
1	37990322994211e-01;4	01191239135008e-02;0	5898291719454535;8	54071212521180e-01;NA;GLP2R
4	68709924202970e+02;-1	44011678205177e-02;0	1718685459814997;9	28015710034243e-01;9	67360295943104e-01;MCM10
7	99162837704540e+01;-1	07740223580787e+00;0	3598226622924780;5	36143283818266e-04;3	43193150730661e-03;DGKA
1	45732328210572e+03;-4	95382977681624e+00;0	4525331957604318;3	08993964322204e-29;2	15716411342439e-27;ERBB3
1	21577397341511e+01;-7	43687153232845e+00;2	8050328104191871;1	09985828753332e-06;1	27806679550035e-05;ROPN1
1	56077139944448e+02;-2	78788609601947e-01;0	3191350642343329;2	99106214574535e-01;5	06459915253991e-01;ANKRD44
3	52300189820643e+03;1	73635989252531e-01;0	0945510061448684;6	50482463162254e-02;1	75584089739251e-01;KARS
3	87265628908143e+02;-3	43897952570516e-01;0	1906767808593220;5	56387103760035e-02;1	56619157637413e-01;ADAT1
2	36744499358845e+02;-5	44706498897728e-01;0	2248271454623974;8	57941527948665e-03;3	60186304615892e-02;PDIA5
4	91436097314433e+02;7	39159418597905e-02;0	1645260501520686;6	40722118497248e-01;8	00880242116577e-01;TBC1D22B
1	47963462166414e+03;1	58054341291383e-01;0	1098421356483475;1	43239964384241e-01;3	08469049701790e-01;NDUFB4
2	99985393458629e+03;-2	36023085551539e-01;0	1263914002253677;5	54822708290418e-02;1	56269782735046e-01;SPEN
4	28794574663031e+02;6	49539834408478e-01;0	3102111357784556;1	56348665879511e-02;5	82866782769840e-02;MYLK
1	59689650788709e+03;-2	16103204953165e-01;0	1094567191166932;4	40071176909063e-02;1	31278262512186e-01;ZC3H15
1	30464826409514e+03;2	41849715093836e-01;0	1158334543595153;3	32066297291976e-02;1	05768826683340e-01;MAP2K4
5	37160568559025e+02;5	39131015121319e-01;0	2076115915725621;5	45502119675403e-03;2	50108103715721e-02;TMEM206
5	07636512777894e+02;1	82554582461024e-01;0	1739955122295460;2	72433570071624e-01;4	77710903318068e-01;SNAP91
2	05747956821196e+03;-2	40592325600268e-02;0	1076527596301902;8	19080823056217e-01;9	10361471993825e-01;SLK
3	04244717716291e+02;-3	34949375332830e-01;0	3063565648040175;2	00307984684726e-01;3	87389769193229e-01;CYB5R4
1	71156254953657e+01;-2	39032142270448e+00;0	9039495390591484;4	02379073391305e-04;2	68192161926230e-03;COL17A1
1	69199721596241e+02;-9	49643335659785e-02;0	2107884440491120;6	28106626832665e-01;7	92516509940998e-01;GSTO2
5	30488910128455e+02;-8	33330129063093e-02;0	1546489264623600;5	75502569211009e-01;7	55944577167363e-01;SEC61A2
1	29653241140093e+02;1	74421495314183e+00;0	3409907741652361;3	31722261586787e-08;4	87945700335725e-07;PRKCQ
5	47682099396233e+02;3	49341815434527e+00;0	1803974440810637;8	75069096260489e-85;4	88726090261483e-82;TLE2
1	47890657228265e+03;2	07668271421031e-01;0	1291340920204122;1	01424560658652e-01;2	42334190921314e-01;ASB1
1	78450859046244e+03;-2	15193983698058e-01;0	1533777430129473;1	45454429817836e-01;3	11922434569759e-01;FAM107B
2	42447945670505e+02;1	68257577952739e+00;0	2429297563800263;5	11557924880989e-13;1	30794896043963e-11;ME1
1	41466075138106e+03;5	79734484910270e-01;0	1224764686591652;1	29114069811135e-06;1	48776702492882e-05;TBC1D1
1	53774929660672e+03;-2	27812993725472e-01;0	1180083122567067;4	83963714190630e-02;1	41168589848457e-01;CDK13
3	22310646313074e+03;3	74979589757237e-01;0	1658922400350260;1	83249440648099e-02;6	63768545452540e-02;MTHFD2
4	71881558637065e+02;1	24557900643803e+00;0	1960050859935176;3	82633483343773e-11;8	06418114896215e-10;SLC9A7
6	73084770501035e+02;6	67165321681895e-02;0	1768303105931450;6	93864888224629e-01;8	36814446477534e-01;FOXJ2
2	36995463837042e+04;1	39587657313437e-01;0	0877175098372848;1	07873001430888e-01;2	53338538971462e-01;YBX1
2	21927120632361e+02;1	17282421653751e+00;0	2757342660638377;3	96185136351713e-06;4	17243415255027e-05;PDE4A
3	50937269911067e+02;2	43925628141968e-01;0	1767007076500661;1	47719130244107e-01;3	15265858099197e-01;PPP2R5A
9	54397551147732e+02;-5	70776890576444e-01;0	1952082361780858;1	88782770603451e-03;1	01978332222688e-02;CTNNA2
3	39242235270166e+03;2	67498547722379e-01;0	0911463366731388;2	97079077935743e-03;1	49820252475639e-02;ELAVL1
2	29750159111306e+02;-1	62138459545182e+00;0	3667246366215320;1	06852447108507e-06;1	24327274396044e-05;TIE1
2	20437909381365e+03;-3	19190376149600e-01;0	1233356856380793;8	00702971793913e-03;3	40880502903783e-02;DIP2B
3	80163746492204e+03;-1	40787512249732e-01;0	1025997915405472;1	62385601929862e-01;3	37919233918265e-01;SMARCD1
1	95090946924152e+03;-4	47126269907333e-01;0	1396794798266576;9	50267130779394e-04;5	67050890193300e-03;KDM4A
1	51384803759829e+03;3	04454865852498e-01;0	1285577180330321;1	47963347825294e-02;5	59661577213472e-02;NFYC
4	79212542262215e+01;4	22117981952071e-01;0	4048250203485409;1	73400376651972e-01;3	53163707296186e-01;ZMYND12
4	86141019842830e+02;-1	57529914220627e-01;0	1589074063443591;3	02379368630062e-01;5	10304445340553e-01;SLC9A3
1	19333322947403e+02;-3	42344747939807e-02;0	2950396398408932;8	91296848225193e-01;9	50254167989490e-01;NGEF
6	30531730162705e+02;3	86117390124996e-01;0	2029703548438030;4	24118690943392e-02;1	27649869392730e-01;ASPM
1	63402483984911e-01;-4	55434450204218e-02;0	5906316258990141;8	02682540177500e-01;NA;CD84
3	11984040956182e+02;-5	01658706525497e-02;0	1967647455231302;7	85042119889757e-01;8	88779473373226e-01;ELOVL1
2	68911186724220e+00;-4	73011613819161e-02;0	5737564463771002;7	42896635576329e-01;8	65743914385769e-01;SPI1
1	08746900009183e+02;-3	87011234049897e-01;0	2713633524642307;1	07678312116721e-01;2	52981043006447e-01;ZNRD1
3	90737572200539e+02;2	66031245703292e+00;0	2312650662830615;8	31680462686259e-32;6	54792653265587e-30;MPPED2
7	32463147141972e-01;6	28273434802991e-02;0	5940226621524234;4	72883992196413e-01;NA;CLDN18
6	33847296878294e+02;-2	50584057485052e-01;0	1614216601581915;1	03472848150252e-01;2	45586552741209e-01;ZBTB11
5	38996833481491e+02;-5	40352541777646e-02;0	1907880299278593;7	63060038293966e-01;8	78162021190372e-01;ATXN3
1	19937994573839e+03;-4	37247775020737e-02;0	1455839680092494;7	57693252021282e-01;8	74811303128206e-01;GOLGA5
1	94321020952064e+03;3	65698310677522e-01;0	1107642687662120;7	60874359305127e-04;4	67779379067810e-03;FGFR2
8	65863985135350e+02;-2	79640263390286e-01;0	1479231221567716;5	02266200585909e-02;1	44900134507015e-01;LRRC40
4	52218324540993e+02;3	72307091355804e-01;0	1495865087156343;9	93602063507847e-03;4	08409753427144e-02;ISOC1
1	10551449415790e+03;-2	26835379637336e-01;0	1481606580011698;1	12889519399707e-01;2	62021250254126e-01;EML1
5	25031678641102e+02;4	34281586914824e-01;0	1889510756721866;1	49875918357162e-02;5	64982580231851e-02;TRMT11
1	87909162056004e+03;-2	12725222723305e-01;0	1314081437545924;9	61097146975099e-02;2	32683936748022e-01;THUMPD1
5	62265526908616e+02;-2	57688156023004e-01;0	1853183450579000;1	41646089707956e-01;3	06328523143827e-01;MSANTD3
1	28509520098076e+03;2	28487353657176e+00;0	1793330353299382;2	98849185099710e-38;3	08730210179307e-36;KIF26A
5	91867053953975e+02;-1	92261623171779e-01;0	1703961134376714;2	37330615968698e-01;4	34964003466312e-01;ATG2B
1	06767820204464e+03;-2	11947627906212e-01;0	1519068862196961;1	46861250247171e-01;3	13997399738897e-01;ARFGEF1
0	00000000000000e+00;NA;NA;NA;NA;ACSM2B
1	45167034782839e+02;-5	10650587011475e-01;0	2622965648413613;2	96985459933929e-02;9	68032854265764e-02;ZFAT
5	08626182736788e+02;1	93474800714480e-02;0	1913530874896977;9	16583204371983e-01;9	62353132918346e-01;MTFR1
3	94162105833819e+01;-2	02045052309220e-03;0	3701878560372748;9	92262033315483e-01;9	96667625437774e-01;STAG3
5	35455236747191e+02;-7	32820800405829e-01;0	1663133520583215;4	35918391112443e-06;4	55598449471438e-05;FECH
8	44188907705937e+02;-8	79054139988009e-01;0	1880605915991233;9	13200095573052e-07;1	08227533873220e-05;MYO9A
0	00000000000000e+00;NA;NA;NA;NA;DDX3Y
1	46524555824689e+03;3	95097644183683e-01;0	1050126056587855;1	29107771413072e-04;9	79793669084683e-04;PFKP
2	52234632831658e+03;5	73337155483441e-01;0	1349939775446642;1	24188792182906e-05;1	17745469172037e-04;IDI1
2	88324811968372e+00;-1	58793337305128e-01;0	6205856492671045;6	44892880301862e-02;1	74464714923240e-01;SP100
1	42293470003372e+03;1	34122171206976e-01;0	1552150927401346;3	70986277504052e-01;5	80908851905461e-01;KLF6
2	07472495318726e+02;-2	43018748855940e-01;0	2123112546331425;2	18445995386340e-01;4	11417655307362e-01;PLPP1
4	79972347254741e+03;-5	52515977655202e-01;0	1494858447804484;1	27522452401754e-04;9	70647900052870e-04;NEO1
2	71360567486811e+03;1	53168268269535e-01;0	1034178473097766;1	32712689458723e-01;2	92513620416861e-01;TRAM1
3	54772076803905e+02;1	43730693813041e+00;0	2193725810057201;8	33491445736150e-12;1	88082817148945e-10;PHKA1
1	07138510842319e+03;-8	25953091588639e-01;0	1130937525261362;1	01805255255176e-13;2	76094616376405e-12;TNFRSF1A
3	84994159118155e+02;-1	40013503506053e-01;0	2356310303461955;5	14342020303428e-01;7	08783367379296e-01;CACNB1
3	78980502623443e+02;-4	67000883823036e-01;0	1657191928772880;3	21269778212099e-03;1	59936865632497e-02;EVI5
3	33494853142597e+02;-2	82091501895821e-01;0	1979109467687662;1	28731248012500e-01;2	86535392122768e-01;STOML1
2	10004390956786e+04;-1	72506594755849e-01;0	0959138465211438;6	75474030435603e-02;1	80260891025013e-01;PKM
9	40652117981769e+02;-7	98977457033103e-01;0	1904349979021764;9	67592839236225e-06;9	41361960959707e-05;DHX29
1	58651063223527e+03;-2	51062806422380e-01;0	1478993611346496;7	87841272499841e-02;2	01377277204193e-01;DNTTIP2
4	19061926232790e+02;7	95431508272204e-02;0	1915466374778854;6	60700639140680e-01;8	14027644014641e-01;METTL22
3	29318679893394e+03;2	08298187129718e-01;0	1208609611279995;7	75188411631473e-02;1	99025532145923e-01;TP53BP1
2	53279957276904e+03;-2	31497030235558e-01;0	1461676313860518;1	01364596161782e-01;2	42288091828724e-01;TRO
8	22153037240436e+02;-2	25676919119303e-01;0	1749809575049031;1	75464075772468e-01;3	55664507452143e-01;RRP15
8	11679109950941e+03;1	49633400230537e-01;0	0861231959539387;7	95131591589192e-02;2	02689941590102e-01;RHOA
1	25246511526669e+03;-1	61325542027596e-01;0	1525449660498756;2	72546532445459e-01;4	77805103034455e-01;DHX8
7	87103797080566e+01;-2	74167600249332e-01;0	3109656724613953;2	99646207395062e-01;5	07014055889707e-01;PMS2P4
6	55809968856332e+02;-1	87580251261937e-01;0	1426244011650426;1	74658636621279e-01;3	54675508884842e-01;PRKCZ
1	71506148660454e-01;4	33935654642917e-02;0	5902456530853685;8	27694973288584e-01;NA;ZFY
1	84939944071338e+03;1	73375161955948e-01;0	1134741121475402;1	19303289092872e-01;2	72763001492619e-01;IARS2
1	62579236021044e+03;2	74490432536213e-01;0	1278936960829479;2	78308328469799e-02;9	19905020605186e-02;SYT1
2	41685697785220e+02;-1	65014561197945e+00;0	2456111513836899;2	11158227731307e-12;5	12051539486285e-11;"NAV3"
7	06755568405175e+02;-1	45183656316014e-01;0	1287873935898122;2	46561588390731e-01;4	47229139116934e-01;IDH3G
6	89216654630332e+02;-1	44187058812248e-01;0	1758543385756545;3	88951649802053e-01;5	98635595936388e-01;ROGDI
2	10300642032406e+03;1	19229422512641e-01;0	1353115205207659;3	65932784260449e-01;5	75801260812005e-01;PDZD4
1	44769324858765e+02;-1	50033446557227e+00;0	3392054223655717;1	18470180171029e-06;1	37060906600922e-05;ATP2B3
1	50723059815088e+03;-2	18863687779084e-01;0	1149324247945241;5	18241739768667e-02;1	48434240739445e-01;ROCK1
2	10583888499117e+03;-5	89975275043301e-01;0	1235243924255925;1	01230452045058e-06;1	18402528727047e-05;CBFB
1	63484009118824e+03;1	44706666784370e-01;0	1351776331713669;2	71931098190886e-01;4	77308248562907e-01;PDK3
1	50488435048132e+03;5	06997403016558e-02;0	1155256949784048;6	52119207393860e-01;8	08306941495960e-01;HYAL2
8	61235030275043e+02;7	37170390271134e-02;0	1990726681477207;6	95577477667074e-01;8	38031595042871e-01;HDAC4
4	17846621771315e+02;5	82882525632939e-02;0	1744318473776183;7	28464632166457e-01;8	57278505102288e-01;RASSF1
3	17959958975906e+03;6	21203777312118e-01;0	1956374249506371;7	62090418835611e-04;4	68365886018915e-03;FGFR3
2	57374792834666e+01;5	04571912743997e-01;0	5267799398925721;1	39431189918220e-01;3	03034261306386e-01;IFI35
6	57043593912770e+02;1	84625960812968e-01;0	1643370148975236;2	42072699898091e-01;4	41416517965379e-01;HEATR6
1	28213875179981e+03;4	13314730213067e-01;0	1424231256555908;2	72767343130043e-03;1	39148214099647e-02;COASY
8	31022989322973e+02;-7	09971577646108e-02;0	1785568875838557;6	75049044502259e-01;8	24301484240529e-01;PLEKHH3
1	33257437439292e+03;-2	13753519522602e-01;0	1046778922569443;3	76815360160796e-02;1	16633947294661e-01;MEF2A
1	68671014992363e+03;-2	52116285639531e-01;0	1340135486052757;5	28880208730007e-02;1	50848182100585e-01;OTUD5
1	80493849380118e+03;-2	12537850799632e-01;0	2152689439755975;2	86683503698096e-01;4	93984533175122e-01;TFE3
2	64065665145598e+02;-8	45867112365804e-02;0	1752358677951157;6	12010747950743e-01;7	81537596920472e-01;TBC1D25
2	60651985040267e+03;-8	39004199098627e-01;0	1915110091394740;3	97242981800194e-06;4	18111105461311e-05;ACSL4
8	64506643046441e+02;4	48587618520477e-01;0	1493025157304892;1	67526025639325e-03;9	24367128813221e-03;INPP5A
5	09788185486155e+02;-7	81148277171170e-02;0	1375466825504766;5	58178226030665e-01;7	43073464105776e-01;GPKOW
1	36354319842453e+03;-2	97037156246399e-01;0	1530561550550063;4	37297803567745e-02;1	30692079353892e-01;GRIPAP1
4	97144201464297e+02;-1	01799042656345e-01;0	1865198234740616;5	63721829976343e-01;7	47280219144780e-01;FTSJ1
5	55466019417673e+02;-1	08620779861590e-01;0	2258215047270280;6	00495423009935e-01;7	73633841155722e-01;PRR11
1	02667171236165e+03;-1	93216491353034e+00;0	2066804693904812;8	44237152992568e-22;3	98105709717234e-20;REEP1
1	50946497488259e+03;-1	58034213885933e-01;0	1558603645011051;2	92951979440663e-01;5	00582136005963e-01;ATP11A
1	31414729576026e+03;-2	19840852516963e-01;0	1195554859792703;6	00162013220483e-02;1	65584302355294e-01;POLR1A
3	64044489111052e+03;2	57295967673891e-01;0	1151493616227732;2	26492345491744e-02;7	87370394598025e-02;LAPTM4A
5	08727882900842e+02;3	32943316230802e-01;0	1533259439182353;2	41108482664946e-02;8	25812725601365e-02;TTC7A
1	65501891367622e+03;-1	87117569932414e-02;0	1150203017677826;8	67246157313830e-01;9	36644165721630e-01;IP6K2
1	79373049750270e+00;1	22114376836347e-01;0	5930542736053926;3	75273593162310e-01;NA;STON1-GTF2A1L
6	01514917805808e+02;1	99952586174602e-01;0	1865392342480640;2	58783738414964e-01;4	62972676614951e-01;SRBD1
1	80150026277531e+03;1	20391887009660e-01;0	1173633421603364;2	93654538295616e-01;5	01116576761123e-01;KIF2A
1	54648465734484e+01;7	73790186206664e-01;0	8550261634548995;4	70008420985877e-02;1	38044215281177e-01;RASGRP2
1	68394956925317e+03;-3	32590213470605e-01;0	1333701464798666;1	02672267506891e-02;4	19131741636172e-02;PSME4
8	40784200722352e+02;1	03372343178921e-01;0	1457822882822111;4	65154430517966e-01;6	69139858295222e-01;IFT80
9	35025161850963e+02;1	42784911263086e-01;0	1664212589757035;3	71683873644727e-01;5	81646788316512e-01;SIRT2
1	29110772467293e+03;1	31279137230205e-02;0	1135578080002411;9	07312759863552e-01;9	57739864407383e-01;ERLEC1
1	10709733862949e+03;-8	57889734056562e-01;0	1727197584697327;2	22582850747334e-07;2	90486937417723e-06;PPP2R5B
2	10135899172835e+02;-4	39609013419361e-01;0	2045873462759260;2	14408864361846e-02;7	54908436539581e-02;PYGM
0	00000000000000e+00;NA;NA;NA;NA;PAGE1
1	88119068240339e+01;5	07044079296446e+00;1	2999304056839378;2	11454235498217e-06;2	35458573010849e-05;PITX1
2	07998913148717e-01;-4	86713002417167e-02;0	5911215794934707;7	81800483316638e-01;NA;TRPC7
1	73157781621105e+02;1	26053448501609e-01;0	3220243386969031;6	42413778062933e-01;8	02265323285636e-01;MAST4
1	14930707422059e+00;-8	97958291974522e-02;0	5991385306353290;2	85402198615963e-01;NA;ADGRF5
4	37012978631536e+03;-1	51521527021988e-01;0	1188083772012748;1	90897759115024e-01;3	75616508962204e-01;SDK2
0	00000000000000e+00;NA;NA;NA;NA;ADAM7
1	77822064903022e+03;7	71461688718155e-02;0	1038910409510604;4	53491631775404e-01;6	58391750047931e-01;NUP133
1	47452380571244e+04;1	31767478383301e-01;0	0959849952745006;1	59792886288933e-01;3	33740617477598e-01;NUCKS1
3	12784754584455e+03;7	14618720675687e-02;0	1086938815860593;5	04737760255886e-01;7	01529178658867e-01;VPS35
2	63140380239978e+03;1	67329314773584e-01;0	1045048073775211;1	05366584125466e-01;2	48924202444195e-01;DNAJA2
5	42135366959570e+01;6	47616306680007e-01;0	4848796210307528;6	28394710639176e-02;1	71283265463013e-01;BCL3
4	60515386028142e+02;-3	35605681409180e-01;0	1812901402331284;5	06588018824718e-02;1	45816412827112e-01;KCNAB2
9	27288276363978e+01;-1	77955055255169e+00;0	3199234503291311;2	74251478553142e-09;4	59795724643691e-08;ABCC9
1	49529528634698e+01;-7	47627699302849e-01;0	7590873930013738;5	77012012376175e-02;1	60879230658143e-01;GAL
8	49621999195299e+01;3	75346932378720e-01;0	3294266815107715;1	73940230338131e-01;3	53980846800624e-01;CLEC2D
2	90337486666761e+02;4	54176239430552e-02;0	1704999121591815;7	81972704573994e-01;8	87159028511803e-01;FUNDC1
1	01956204407557e+02;-4	04617884498057e-01;0	3090051458392815;1	26117264113559e-01;2	82806492376102e-01;MAOB
1	93497783633138e+02;8	86481926707471e-01;0	2849238378669666;5	29237126588723e-04;3	39478647268226e-03;RORA
3	42259822384714e+01;-6	87621110446148e-01;0	8831310655481381;5	78503364890613e-02;1	61169324042479e-01;DRD4
8	52725337044979e+02;-1	46949400030800e+00;0	2045305486746648;9	53995973551567e-14;2	59510137584682e-12;TGFBR3
2	20591623590153e+01;-3	52698162265636e+00;0	9119180280763718;6	01899042580771e-06;6	11548589482862e-05;HES2
2	25701473877130e+03;-3	10448160486650e-01;0	1010514675618333;1	79042691140432e-03;9	76755487198349e-03;ATP1B3
4	72032333391497e+02;3	59008199240691e-01;0	1616701026273769;2	06506290974683e-02;7	30827808376144e-02;NEDD4
7	02950365315481e+01;1	60815617276829e-02;0	3137239415366877;9	53640168197428e-01;9	80523362445313e-01;PIGB
3	48702362820020e+03;-2	53430940409161e-01;0	1011227178033247;1	07982533496591e-02;4	37313355687984e-02;MAPK6
6	83408519473882e+02;8	95799269547657e-02;0	1561648067881698;5	59213693930614e-01;7	44110385352662e-01;GNB5
1	49275507621228e+02;5	22267544749132e-01;0	3724815163241695;8	18071935660351e-02;2	07237159945029e-01;RAB27A
1	16861498210916e+03;8	62575122505861e-02;0	1339690776279290;5	09104477042914e-01;7	04562119692655e-01;HDHD5
8	00294344752523e+02;-3	47035740356921e-01;0	1534438835895666;1	87468725407120e-02;6	75492149289524e-02;UFD1
1	98723902809378e+03;-4	74196009146091e-03;0	1245571259852315;9	67262784748429e-01;9	86809024376294e-01;LRP6
3	08899408282431e-01;5	32666783840935e-02;0	5917987380697205;6	72996716379865e-01;NA;GUCY2C
2	52043703291284e+00;5	82031100593625e-02;0	5583223326078837;7	63118692197631e-01;8	78162021190372e-01;SCT
9	95121712781150e+01;-1	21543284315935e+00;0	5596794757348282;3	87910333276454e-03;1	87726332962816e-02;PHRF1
1	54631761194835e+03;-2	07658662422251e-01;0	1756238056394111;2	14239299444850e-01;4	06290827639894e-01;ELP1
1	19467177075321e+03;-1	35152595149859e-01;0	1127289155930651;2	23377261841217e-01;4	17681358404084e-01;NUCB2
5	63722621258227e+03;-2	24011468437245e-01;0	0873718153280741;9	22654915026791e-03;3	83481131194391e-02;PFN2
3	60811771795099e+02;9	64393545026921e-01;0	3434038369716050;1	20032458039208e-03;6	94920664100006e-03;PTPN3
3	19256826735860e+01;-5	91131049031067e-01;0	5454122250372165;9	48720735417717e-02;2	30468084591347e-01;SPTB
1	15802246146238e+00;-1	70940353811450e-02;0	5806794315512116;8	75042581868672e-01;NA;DAPP1
1	69927753789035e+02;4	20027361333724e+00;0	3250814623569342;2	72417555647967e-39;2	95069488153967e-37;FGF10
9	24944134399451e+02;9	16930419231463e-01;0	1609998643892321;3	78788620546269e-09;6	26825020963233e-08;SLC44A1
4	50072883303139e+02;-2	85067248436623e-02;0	1948027700660430;8	75147510143355e-01;9	41923294265705e-01;TMEM260
1	80554072554881e+03;5	96763904871828e-02;0	1059146921936962;5	68453656689216e-01;7	50713349024581e-01;SMG6
2	86852823865224e+03;2	20309557667527e-01;0	1583804615299575;1	48749846044402e-01;3	16746961575784e-01;EXOC5
1	19841826391501e+02;-3	49510812643736e-01;0	3207813661404327;1	95289649921668e-01;3	80748201612350e-01;CLTCL1
3	87475908257310e+00;-3	30553466656416e-01;0	6651097666697242;1	56944632596402e-01;3	29535589836535e-01;FGF22
2	10965891375614e+02;3	95767733835410e-01;0	2193218550086117;5	14157504064426e-02;1	47543720498385e-01;FSTL3
2	85510674480989e+03;7	83047874272741e-02;0	1133603588942454;4	82651739814239e-01;6	83748068612884e-01;DGCR2
1	11416987951234e+03;-1	47138030610301e-01;0	1559190554062298;3	26623678221414e-01;5	35739572060674e-01;AC004156.1
1	12766421063179e+03;1	09258246087804e-01;0	1307067112964542;3	92342148097479e-01;6	01728213404114e-01;MNT
6	32358599707249e+02;1	18309112133572e-01;0	1513302696050164;4	19327518616185e-01;6	27446534888518e-01;ZXDC
5	82809991896885e+02;2	03006217906661e-01;0	1700824003126933;2	12031520245362e-01;4	03087685334019e-01;JMJD6
4	23673320238544e+02;-2	13409316268562e-01;0	1723826298326036;1	94086553848503e-01;3	79633894098769e-01;POLB
0	00000000000000e+00;NA;NA;NA;NA;ST6GALNAC1
6	67529603702448e+02;-1	12131457899224e+00;0	1670553718545922;4	11006397678681e-12;9	66513992014920e-11;WIPI1
2	11424874822596e+02;-6	57546009936005e+00;0	4601082669883635;1	63388551454014e-46;2	41328941453400e-44;FRMPD1
9	88238946989171e+02;-4	70417180081618e-02;0	1239449100838003;6	96910122721257e-01;8	38450199479927e-01;GBA2
3	94813419740923e+03;-8	56677233061549e-01;0	1386710713048285;2	16928628056265e-10;4	15535738544648e-09;NDST1
4	40667506447063e+03;1	14020935584001e-01;0	1388837192689087;3	99160631062420e-01;6	08115147757870e-01;ASNS
7	71767016179886e+02;2	93005079588926e-01;0	1766016808652364;8	15768778518971e-02;2	06770948939031e-01;AP3M2
2	99369468330816e+01;5	32362866626961e-01;0	5431894233943152;1	23107038013852e-01;2	78080002955456e-01;CNGB1
2	49096026523743e+01;-1	73532126271180e+00;0	6965763491704301;1	05489954690158e-03;6	20986979651682e-03;ST6GALNAC2
3	85408619514522e+00;1	45077273588956e-01;0	5728199873614204;4	82483903801865e-01;6	83710143414759e-01;CHAT
2	36043627407066e+04;2	50643484778938e-01;0	1335867000719935;5	39381190702884e-02;1	52940197370172e-01;PABPC1
5	47900541840597e+01;1	11915456590156e+00;0	4861646950572989;3	42652812013015e-03;1	68934925690941e-02;TESK2
1	28458429801579e+03;1	65496979755332e-01;0	1208229541647731;1	61857757187665e-01;3	37225674569592e-01;CFAP20
2	61548379620003e+03;3	67203501540278e-01;0	1390741408806966;6	49901723559322e-03;2	89219213233372e-02;CSNK2A2
6	17369306798358e+02;-1	40416810952623e-01;0	2091959442816841;4	71054881865263e-01;6	74628804286880e-01;AL162171.1
5	40309906079798e+02;-3	87675278005643e-01;0	1805336552141140;2	34987266755799e-02;8	10751434644717e-02;EIF2B3
1	06123994476828e+02;5	94901790092082e-01;0	4293609514155424;6	79400778400537e-02;1	81069525314300e-01;CAMK2A
1	45125656977367e+03;3	95189429984614e-01;0	1317454540672608;2	07193332796439e-03;1	10536096827999e-02;TCOF1
6	15547961010409e+03;-7	77390427217732e-02;0	0924511672313771;3	93897058746647e-01;6	02922938842076e-01;CDC42
1	99453919487942e+02;2	84224373938177e-01;0	2708875210440839;2	37902961934951e-01;4	35680063090629e-01;OSBPL3
4	12957505272753e+01;6	97296587644086e-01;0	4645043664585728;4	39289183131233e-02;1	31068051434414e-01;EPHA8
2	85151355061761e+00;-4	88521225974084e-02;0	5774968207263719;6	90046608306097e-01;8	34332421001412e-01;SLC12A3
3	65664241957156e+02;2	79496908387905e-01;0	2159674115820974;1	63716840705227e-01;3	39910243620333e-01;RAD18
1	70771949086952e+03;-3	67022542532820e-01;0	1694451396785386;2	31030193808957e-02;8	00102263889583e-02;ATP2B1
3	91138664318881e+00;-2	33511500217462e-01;0	6111006732585964;2	66551348842880e-01;4	71897543984145e-01;TRPM5
1	73807152820437e+03;-2	09803633941675e-01;0	1172816281424006;6	74571079833426e-02;1	80073701848887e-01;NCK2
7	70610857840167e+03;-9	79565331857436e-01;0	1002082963917835;3	97495256877433e-23;2	03554018077750e-21;MAP4K4
4	58128680978422e+02;-4	40638636280435e-01;0	1796919937718765;9	71116573807698e-03;4	00272034296383e-02;MGAT4A
2	75666102767452e+04;1	88183904495671e-01;0	1174844606986783;1	02969539125151e-01;2	44814633929053e-01;RPL31
3	91894056869948e+03;4	46302691474792e-02;0	1403837925009202;7	44857681736306e-01;8	67139749380598e-01;WDR1
8	03944710071433e+02;3	19645265828858e-01;0	1560312009647908;3	29175804489020e-02;1	05058012243429e-01;SNX13
0	00000000000000e+00;NA;NA;NA;NA;MS4A12
1	84919283953807e+02;1	17759768999913e-01;0	2321158340297385;5	82359050503382e-01;7	60220020010716e-01;ARHGAP10
1	60390697516999e+03;-2	57917574962100e-01;0	1334238582892291;4	66737878593435e-02;1	37305898972142e-01;RPS6KA2
3	58041052429121e+02;6	54778473081703e-02;0	2203279121823305;7	50486159036405e-01;8	70387102894459e-01;ING3
2	15607191689785e+03;-3	07003216170573e-01;0	1278172016334841;1	36507302224870e-02;5	25335595470041e-02;VASH1
3	00779325836093e+02;-2	21602635032798e-02;0	1928566334724902;9	01480145252975e-01;9	54854095653480e-01;LMCD1
1	23468107753559e+03;-9	48178542317073e-02;0	1307891018020532;4	55799494647648e-01;6	60615405753205e-01;BUD23
3	50143783919202e+03;1	31753595185437e-01;0	1478694052419543;3	57056584922195e-01;5	67685516895133e-01;SEL1L
3	04710103934309e+02;-3	55835737562845e-02;0	2182233454732508;8	59024732301745e-01;9	32601750437175e-01;TRIP13
3	03825895423036e+03;3	31146572005472e-01;0	1066871785279034;1	58341725197163e-03;8	81034655268895e-03;ATP6AP1
6	38338900045714e+03;1	08927642690984e-01;0	1223758308148368;3	63855002415416e-01;5	74203141762480e-01;TCF3
1	73019552055378e+03;1	46578830927661e-01;0	1010560953808875;1	41137605803823e-01;3	05635682894212e-01;TRIB2
1	89812305172642e+03;-4	00299131361063e-01;0	1241093619414027;9	46068597503533e-04;5	65111563321629e-03;DAZAP1
2	35236978913570e+03;-1	82379826384323e-01;0	1267928024423808;1	39891938171241e-01;3	03792717428662e-01;MBD3
2	12535077296960e+00;-2	25548408233081e-01;0	6496329444023540;5	67637180457291e-02;1	59011968898313e-01;PRLH
2	17247504063264e+03;5	67844066995565e-01;0	1290235516086718;6	06245230308140e-06;6	15614474776538e-05;HLTF
9	82214501764289e+02;-3	42252143558295e-01;0	1264323762037254;5	46777708913784e-03;2	50628653852453e-02;FAM50A
5	75472302606548e+02;5	96799045730150e-02;0	1352567214052192;6	51876761287392e-01;8	08197854113324e-01;FAM3A
2	77683098420842e+03;8	21869495313739e-02;0	1142015626040862;4	64264944410234e-01;6	68655257192336e-01;CPSF1
1	60951631359153e+01;4	60641057746424e-01;0	5940400723789766;1	64621038808589e-01;3	41153432929859e-01;MYO3B
3	64580542072478e+02;5	34013198297639e-01;0	2482854760717816;1	79009662086618e-02;6	51713318560204e-02;CYBRD1
1	20934223838576e+02;-6	94427978387419e+00;0	6680206198416274;4	22032560641121e-25;2	43308578186391e-23;CDH19
1	22823428744597e+03;5	04970615705192e-02;0	1130488718343365;6	50086439349536e-01;8	07500048074896e-01;PDCD2
7	84389152861963e+02;-6	18657394388998e-03;0	1874171427548728;9	70781295696154e-01;9	88175604984172e-01;SLC6A15
1	62820983288932e+03;2	57558428996681e-01;0	1266051114687073;3	70829389428535e-02;1	15141401233656e-01;RDH11
2	98226176079706e+03;-2	41804837744528e-01;0	0934987191101360;8	73385140846285e-03;3	65468022411726e-02;PRKACA
2	79332210450563e+03;-1	14093034147587e-02;0	1012735771454468;9	07595814451449e-01;9	57760608337883e-01;ADGRL1
0	00000000000000e+00;NA;NA;NA;NA;SPP2
1	15710151818176e+03;1	38667018561509e-01;0	1449143874255827;3	23562211513163e-01;5	32869871375161e-01;ACTN1
5	42295457121359e+02;-4	10055907060881e-01;0	1782180182309765;1	53947649663314e-02;5	76443497894097e-02;ZFYVE26
9	50139730205279e+02;3	71863915772760e-01;0	1669434518175816;1	99411920888449e-02;7	10079667287976e-02;RPS6KA6
8	43752742074695e+02;3	88215913965698e-03;0	1561130315367609;9	76335415216796e-01;9	89838136891112e-01;EPN2
5	65052881344046e+02;2	55576832211141e-01;0	2169241346632005;2	05345996853875e-01;3	93813033133646e-01;PTPN18
9	33534849585925e+01;-1	41738099605021e+00;0	3571413033969526;9	42673459069721e-06;9	20123433123651e-05;LIMS2
7	85176255517282e+01;-1	23005251907891e+00;0	3322736914834857;3	54918286003807e-05;3	06574627847271e-04;ASIC4
4	33297512110717e+02;-3	05015895082802e-01;0	1888347474677320;8	68762037637515e-02;2	16313652642431e-01;SPEG
4	89650180112556e+01;-6	56591272855445e-02;0	3860774843907434;8	20453177969887e-01;9	11251146942346e-01;LNX1
1	35779144274010e+03;-1	65898406446629e-02;0	1101311918911132;8	76442568366272e-01;9	42919671432821e-01;ALDH3A2
2	72646418896456e+03;4	72262246960172e-01;0	1190451921833012;5	01575430290232e-05;4	16550004188988e-04;TFRC
1	45767884147674e+03;4	77877145750900e-01;0	1746739137946166;4	08461293899238e-03;1	95815993684742e-02;SREBF1
1	20069850008731e+01;2	14099580212438e+00;0	9918532244452520;1	79668925759347e-03;9	79275096423013e-03;TRPC5
3	58606638529225e+03;1	10110780149140e-02;0	1155705815255407;9	23981224635595e-01;9	65356743054330e-01;AFF4
6	95181752265791e+02;-1	65878789284154e-01;0	1380581188194635;2	15605544747263e-01;4	08142302230500e-01;UBE2D1
8	77579616419996e+02;6	19704254693059e-01;0	1379854408521183;3	69993164496138e-06;3	91504904433095e-05;MPP5
6	99440582256932e+02;4	50376909055722e-02;0	1541243055453794;7	61571277199396e-01;8	77251161396585e-01;RHOBTB1
3	81275271542888e+03;1	87456252787780e-01;0	1391554802125685;1	65865761345496e-01;3	42977309587724e-01;SMC1A
1	04339005886026e+03;-4	74973047965141e-01;0	1180647729245683;3	93516664950366e-05;3	35976478036210e-04;HSD17B10
1	12847972415545e+03;-1	78905872983097e-01;0	1175342106832871;1	19822175383973e-01;2	73459573293624e-01;MARK2
5	98009561042859e+02;1	18702895078475e+00;0	2758047211837951;3	09905501506522e-06;3	31456081563409e-05;HMMR
9	78545438334270e+02;-8	81339914698991e-01;0	1327235458770389;1	02022083150580e-11;2	27917333758396e-10;CHFR
6	01041478843354e+02;-4	97445030424967e+00;0	2724230712725348;9	49855897499909e-76;3	61187757449327e-73;TRHDE
1	44582201228268e+03;9	89710883726316e-01;0	1996227980207967;1	88219479279922e-07;2	47524542582102e-06;P4HA2
7	10286936154459e-01;4	36881245974486e-02;0	5889984191807810;6	18886036464166e-01;NA;FCGR2B
1	20228155376321e+03;9	12637240358509e-02;0	1437491018843274;5	14611507736471e-01;7	08784102762649e-01;NFATC3
3	68240739665537e+02;-1	97068510282942e-01;0	1789808164848526;2	46531441636522e-01;4	47229139116934e-01;TRNT1
2	01202441019242e+03;-1	96894332514724e-01;0	1417343690171144;1	51449727651710e-01;3	21156802633053e-01;ACADVL
4	44424286453765e+02;-4	58327445928900e-01;0	1752782994180290;5	97748041148152e-03;2	69431349089527e-02;STK10
2	92608183186039e+03;8	60757115528700e-02;0	1208438091504401;4	68890081440352e-01;6	72714189579189e-01;FBXW11
5	07690384208858e+01;-8	79579851392731e-02;0	4242245156069086;7	63163583123504e-01;8	78162021190372e-01;ACAP1
9	61961952624125e+03;-2	51746779334248e-01;0	1284793273596003;4	40140638413729e-02;1	31278262512186e-01;CRMP1
4	82399507434938e+02;-2	16214352994525e-02;0	1776192892077597;8	97086503692286e-01;9	52797883995278e-01;EVC
1	00439470836702e+03;1	78501993723067e-01;0	1227476727183974;1	37104423885269e-01;2	99331818186847e-01;DERL2
1	15854725966053e+01;2	80023788519682e+00;1	1188238072360137;5	98102004943872e-04;3	78113867433919e-03;SIDT1
2	72612162173360e+02;2	35981274396216e-01;0	2692861782693677;3	25561415847691e-01;5	34536851082218e-01;NDE1
2	29866417843894e+02;-9	41564919943896e-01;0	2827717662720429;2	22527782784453e-04;1	58763135086776e-03;MRVI1
1	06259183732014e+02;4	19427939550884e-02;0	2760830887248307;8	65359757390920e-01;9	35796183938604e-01;TMEM38A
2	38587311767946e+03;-2	67268242521195e-02;0	1067156020157691;7	97505145894619e-01;8	97291505633754e-01;AP1M1
3	54498540441625e+02;4	81822699547953e-01;0	2293922156720812;2	22614362238417e-02;7	76911517657683e-02;PVR
1	88386075328901e+03;6	78358696772989e-01;0	1381845765585382;4	32413476011524e-07;5	41562273530340e-06;XRCC1
5	02972664038588e+02;3	12025370942207e-01;0	1690015552052365;5	35401778022411e-02;1	52149794511314e-01;SCARB1
2	33149905814160e+00;2	44655176777837e-01;0	6491078275937445;1	03853693474569e-01;2	46259305165106e-01;CYP2W1
3	34608705113874e+03;3	80196375491093e-01;0	1033597921723338;1	84323797063654e-04;1	34788662075353e-03;MCM2
6	18471726120980e+00;-1	89923500813460e-01;0	5868163739696151;3	60567640838767e-01;5	71231706149317e-01;MOV10L1
9	53984198991136e+01;1	24410727791238e+00;0	3675995259933172;1	15612962030783e-04;8	87110396382372e-04;PANX2
2	44680889259221e+02;-1	14618273174565e-01;0	1968802428536611;5	36125273571165e-01;7	25496395037773e-01;SELENOO
3	94481513637963e+00;-1	75444480502129e-01;0	5873363556506750;3	82355285413263e-01;5	91999797358212e-01;TP63
3	03740619374543e+01;-1	22708740658176e+00;1	0086364514601966;1	27442207596028e-02;4	98064101061932e-02;ALPK1
5	28188785843678e+01;1	36296345187360e+00;0	6587098112085161;3	69867430706067e-03;1	80362093358222e-02;LLGL2
1	32004640317699e+02;1	46586921245054e-01;0	2625604369578835;5	33998752521560e-01;7	23824475166122e-01;PDE8A
1	46389363317183e+03;-1	19057605524725e+00;0	1728278905914380;1	09492642383015e-12;2	72542131569533e-11;CLCN4
6	96436449380616e+02;3	16915651053943e-01;0	1344648299053783;1	53469725762267e-02;5	75133348463668e-02;NLE1
1	81998892142009e+03;1	28842341766699e-01;0	1028103990710999;2	03518510660444e-01;3	91367750071468e-01;SDHA
4	74786249511209e+03;-1	16204805643971e-01;0	0920834499650719;2	00883666898504e-01;3	88128961601087e-01;SMARCE1
6	92939119593237e-01;3	23101962845199e-04;0	5833236421638074;9	95522517735444e-01;NA;FNDC8
7	27551183157314e+01;5	70973187781746e-02;0	3940954570504078;8	48491529786809e-01;9	26575297414593e-01;GSDMB
2	07251473217838e+03;-1	86162163542878e-01;0	1484955865318486;1	93980062498062e-01;3	79611438773016e-01;KDM5A
1	70956853692007e+03;-4	74884869990421e+00;0	1662091447862281;1	69426800892364e-181;6	05599157109665e-178;ADAM11
6	29162141782336e+02;-3	10442013899992e-01;0	1643104291800823;4	83455904018285e-02;1	41112590504896e-01;PPP2R3A
1	04928714369943e+03;-8	33852805883368e-02;0	1802742446929553;6	25392517188167e-01;7	90789236393585e-01;FERMT2
2	63163546047958e-01;-5	17621724648426e-02;0	5916730786048323;7	56377068524514e-01;NA;ABCB11
4	93211128095791e-01;-6	05679561441484e-02;0	5935578411087886;5	37656484903081e-01;NA;DHRS9
0	00000000000000e+00;NA;NA;NA;NA;CD5L
3	83876268512985e+00;1	50802773817378e-01;0	5716552318302398;4	79457564855103e-01;6	80714328999784e-01;PTGS2
3	07707711950158e+03;2	92554125181867e-01;0	1192476213400697;1	22320385956630e-02;4	82798131143308e-02;IGF2BP2
9	10868890517307e+02;-1	72380063681630e-01;0	1560631099281027;2	50787855959131e-01;4	53101552941931e-01;MAP3K13
5	38975554498097e+02;-4	91277539840681e-01;0	2255867561546706;1	80511005120159e-02;6	56496884645981e-02;ST6GAL1
1	46485053713375e+00;1	14069956208453e-01;0	5929600056693687;3	80104515101220e-01;NA;TBX21
4	86606309938105e-01;1	77476819609648e-02;0	5854702115610323;8	43620142914595e-01;NA;VDAC1P1
4	79519704551029e+02;-1	25046652057025e+00;0	2596678980066907;2	44534435459578e-07;3	15318862231860e-06;FRY
2	79940368234720e+03;5	55597575192938e-02;0	1245555486273216;6	49204266225755e-01;8	06688721901608e-01;PICALM
4	69346907084510e+02;-3	12380680316219e+00;0	6144601247116802;2	00526448244392e-08;3	04228241343274e-07;GLI2
2	78901522101958e+03;1	58460150561173e-03;0	1076191463767912;9	89109741507042e-01;9	95291329329084e-01;CLASP1
1	19754486802730e+03;-1	14785498699641e-01;0	1169531663575277;3	15783371771076e-01;5	24834971108296e-01;MRPS34
3	82487723882751e+03;-2	83116361392686e-01;0	1384948013408349;3	54085936055440e-02;1	11197045320380e-01;NOTCH3
2	87851269019329e+03;4	18423779714786e-01;0	1029781414858138;3	60996372478189e-05;3	10926610550853e-04;CLNS1A
2	84028772554557e+02;1	17439918225310e+00;0	2904990336046031;9	81605687531624e-06;9	53956326675649e-05;PPP2R2C
1	97355884574773e+03;2	05520630730986e-01;0	1061635256373333;4	92930729992652e-02;1	43054613300619e-01;TEAD2
3	96829201439228e+02;1	20864570317712e-01;0	1905299427709336;5	03808997917640e-01;7	00925330558278e-01;EED
1	76852483501558e+01;1	31132094778106e-02;0	5007493917342403;9	63681156341066e-01;9	84897902792219e-01;CDHR2
9	27217394687740e+01;-2	94047081716455e-01;0	3411230866022152;2	93080793886362e-01;5	00711208138520e-01;SNCB
1	43751470170278e+03;-1	92887402036476e-02;0	1109121069450810;8	57557600731970e-01;9	31954931617675e-01;TSG101
1	51279138590137e+03;6	11934751336765e-02;0	2349478331073950;7	78040126918536e-01;8	84944513987658e-01;NCBP3
2	78927001249356e+02;-2	10043872267693e+00;0	2187694463858869;7	32388988128391e-23;3	69752994232503e-21;ATP2A3
1	52883446121988e+02;-6	62286678715497e-01;0	3526217092070401;2	37957250612383e-02;8	18669024161254e-02;CA12
3	36144391480050e+02;-3	18017952604757e+00;0	2987171229362990;1	19836359818548e-27;7	81647964480691e-26;MGLL
1	20050948005815e+02;2	82151373646331e-01;0	3431058626959412;3	17419252194997e-01;5	26538915539301e-01;NTN4
3	56967850531373e+02;-2	27781988055368e-01;0	1635892227625103;1	46383040291935e-01;3	13124799054154e-01;BCS1L
8	49314069245908e+02;-1	67700674677396e+00;0	1868042146053556;3	34628705997845e-20;1	42732320610823e-18;NUAK1
1	03060725760431e+03;-2	60767441661598e-01;0	1659500078260677;1	00463478678527e-01;2	40713673541042e-01;DPP8
3	87537877675770e+02;-3	08074244624721e-01;0	2078071962669560;1	11699846499327e-01;2	59994730418631e-01;SLC24A1
3	85671950837295e+03;6	28117893780243e-01;0	1302245362216695;7	36446584407805e-07;8	85718260870545e-06;ZNF532
3	40792290968487e+01;-7	36383574082939e-01;0	8459281969475773;5	59910763162760e-02;1	57363188539784e-01;SCARF1
5	59814004712198e+03;1	53571116210566e+00;0	1343678707764025;4	35466445230523e-31;3	31176864219571e-29;LMAN1
5	53570227424949e+03;-1	46964109043426e-01;0	0920571437753812;1	05716865221969e-01;2	49389099161434e-01;HACD3
9	43076521643067e+00;-5	40669286773651e-02;0	5313683680326935;8	08849901168815e-01;9	04333151935506e-01;IPCEF1
1	13101748782823e+03;-1	70520747083430e-01;0	1728486829511108;3	01266667111005e-01;5	09003391435799e-01;ZZEF1
0	00000000000000e+00;NA;NA;NA;NA;NOX3
3	31080321089569e+04;2	35591609817674e-01;0	0961064965994121;1	16855999792595e-02;4	65916733972579e-02;ENO1
1	29828854984599e+01;1	23892610886442e+00;0	9836945772270385;1	56198346361314e-02;5	82427883615567e-02;SLC12A1
1	27311282545203e+03;-6	13999739720371e-02;0	1252386165714847;6	15099605241512e-01;7	84378176587678e-01;MYDGF
4	89907211199514e+02;1	16978196697499e-01;0	2037658872305314;5	40957328045629e-01;7	29604510363858e-01;ANO8
2	27743566541150e+02;1	85259050212779e-01;0	2824025980949790;4	55924353003880e-01;6	60708300418101e-01;TUBE1
1	45493522378836e+03;-6	39777833859454e-01;0	1250482323051732;1	87916369419250e-07;2	47307905321123e-06;ARHGEF10L
3	18912457257047e-01;-5	51221563444122e-02;0	5922637408522614;6	59783466637809e-01;NA;TXK
2	83328566716148e+02;-2	66982814701084e+00;0	2670439420066127;1	25841887153760e-24;7	11723483294936e-23;WSCD2
3	01589198560249e+03;-1	54079644926832e-01;0	1044546223179052;1	33176013640595e-01;2	93335188043469e-01;KCNQ2
3	63301805978654e+00;-1	06891934230708e-01;0	5709776558474343;5	61237956556220e-01;7	45503688372532e-01;TACR2
6	49169444468808e+02;-3	23546703314481e-01;0	1476571421715015;2	33768763981368e-02;8	07678382845255e-02;ACTR6
2	70086450085881e+02;1	45213645550418e-01;0	1984290254409703;4	37852625579423e-01;6	44279394795593e-01;TIPIN
1	37680933747499e+03;1	77905638518052e-01;0	1220827670196064;1	37622992192071e-01;3	00060768141600e-01;SRI
2	52233339391849e+03;1	21575904868849e-01;0	1186471721925930;2	96247305399389e-01;5	03720702169012e-01;EIF4G3
5	68063276536886e+02;1	34994700392038e-01;0	1325590825501453;2	98578264205755e-01;5	06103476690117e-01;NUP37
3	94133368269518e+02;1	50048871682393e+00;0	2209674798312856;1	45158801299875e-12;3	56847055960298e-11;SEMA3A
5	51966936122500e+02;4	28454917913971e-01;0	1966560391832099;2	05571100001568e-02;7	28239187161153e-02;GTSE1
1	04408931487879e+03;-2	55047545859649e+00;0	2466205366036796;3	61173925769635e-26;2	20303767964332e-24;SEMA3C
4	58952771043903e+02;3	90765018034996e-01;0	1864785881069000;2	68161161211482e-02;8	95473892595593e-02;TTC38
7	53798214052654e+02;-5	38885787604544e-01;0	1542070573690846;2	86895442898434e-04;1	98736254088404e-03;ACAT1
8	02995876584114e+02;2	29639142496083e-01;0	1298501394933678;6	96914977772045e-02;1	84713992032359e-01;GRAMD4
2	31706571333732e+03;3	56594822677842e-01;0	1437294663627297;1	02787794042745e-02;4	19411747747016e-02;CELSR1
1	09527513318616e+03;-7	83714054417393e-01;0	2620651177312971;9	73946902941725e-04;5	79440048248153e-03;WNT8B
2	43103654606440e+03;2	54201887300179e-01;0	1508614802297214;8	11571656785496e-02;2	05979615395240e-01;ZNF638
4	81811892228118e+02;7	10254748003142e-01;0	2296858173644180;8	23723086562832e-04;5	00223547504279e-03;SLC25A40
5	66317010294183e+02;5	96010788422302e-02;0	1672886434328462;7	11490969206066e-01;8	47383138720337e-01;TIMM21
1	99759340599900e+03;-2	49878325879116e-01;0	1508147504056573;8	57061174682498e-02;2	14185246633150e-01;ADD2
1	98432222393159e+00;2	16722919222156e-01;0	6443230419418947;6	60836629358449e-02;NA;FGF4
9	29019530730130e+02;-1	53791789770331e-01;0	1282530487996311;2	17882063206996e-01;4	10817231156886e-01;RASAL2
2	49792512008264e+02;-4	61706514382459e-01;0	2074562773193766;1	69894532382684e-02;6	24250633787691e-02;VPS9D1
2	18281199191314e+02;8	68218580811507e-02;0	2610500969472273;7	12485104610404e-01;8	47884790890740e-01;ZNF37A
1	64839286056986e+03;-9	67391157650642e-02;0	1518782971971467;5	08589817055214e-01;7	04304915724514e-01;MARK3
1	10164768237462e+04;2	13533189152995e-01;0	1153645988029838;5	91829986243853e-02;1	63885737746361e-01;SLC25A3
1	10484586276234e+03;4	70939790985033e-01;0	1537778896882957;1	45291512322139e-03;8	17327638722463e-03;FNDC3B
3	09714760547218e+02;-3	31939119390427e-01;0	2290756085437218;1	14214083362106e-01;2	64305852369230e-01;FOSL2
1	77850352067298e+01;-2	87923305720831e+00;0	9220989856624936;1	05600566586786e-04;8	19137728315553e-04;CACNG5
1	76876006189597e+03;-1	53206518825697e+00;0	1529866947364561;1	76857285320608e-24;9	81612858152143e-23;CACNG4
8	94037971485272e+02;4	16228130447009e-01;0	1496387188873157;3	95791587930816e-03;1	90611351643749e-02;FRYL
1	38645132050635e+03;-1	16066495576023e-01;0	1430632576410037;4	01663407051962e-01;6	10738269427116e-01;TMEM131
1	21515340210875e+04;-2	54563459744988e-01;0	1011140285694313;1	22465005446954e-02;4	83262216239339e-02;FSCN1
7	21602853880284e+04;-4	76495316530794e-01;0	0826079591727126;2	69679461456954e-09;4	52555054944478e-08;ACTB
6	56051262063813e+01;2	69822273912327e-01;0	3355463456145310;3	31415454334533e-01;5	40227745336261e-01;MOCOS
4	92611295483645e+01;-1	30226708038226e+00;0	5411635031828697;1	87059358801117e-03;1	01122954037918e-02;PLD1
1	06698532517110e+00;9	48428917264816e-04;0	5808014714719264;9	93074451733499e-01;NA;ATP12A
2	60958977393916e+02;7	46861393420236e-02;0	2179229505906849;7	13755252523394e-01;8	48661690712401e-01;WDR62
1	12742569669229e+03;1	37581070829472e-01;0	1492157969320406;3	40670274334598e-01;5	49827852794376e-01;DLG1
4	51665362051328e+03;-3	05112537189993e-01;0	0897013005110684;5	69370996764645e-04;3	61870499792949e-03;RAB7A
6	41046562366903e+02;-4	20372545725238e-01;0	1861372963377911;1	68147397696256e-02;6	20125937190980e-02;BCAP29
2	15959444271242e+02;-8	67312727337276e-01;0	3288641995035937;2	34534613325415e-03;1	22884861018816e-02;SEC31B
2	22931312993690e+03;-8	10514953908964e-02;0	1097490937451046;4	49691617405774e-01;6	54736341040814e-01;SART3
4	02354835454196e+01;-1	92594062623686e+00;0	5072720522563756;1	22677481793822e-05;1	16559912526273e-04;ARHGAP15
9	88506720075148e-01;6	40783207288442e-02;0	5884146451418439;5	02993166131893e-01;NA;TUBA3D
8	85679604571608e+01;-6	80722851125543e-01;0	3704721841317858;2	50135895228907e-02;8	48278694408163e-02;PAX2
8	59430774369785e+02;2	24256144853190e-01;0	1291805194844261;7	51042906805787e-02;1	94587399687345e-01;EXOSC7
1	22030848918857e+03;-1	04014228911370e-01;0	1426057163501012;4	50806137422335e-01;6	55772091108271e-01;KIFAP3
1	58188101131445e+03;2	18152153206295e-01;0	1183165052742994;5	99746266941088e-02;1	65539232166349e-01;MKRN2
2	80188972100363e+03;2	14887929599042e-01;0	1023325046025531;3	25457451164729e-02;1	04239705505664e-01;MCM6
2	51618896840524e+02;2	24439326336907e-01;0	1929788057925798;2	18808718749627e-01;4	11614335408749e-01;REXO2
8	42571664939200e+02;6	68794849741862e-01;0	1517433766087672;5	01113804965734e-06;5	16786262108921e-05;RBM7
7	26498849126252e+02;6	34186457838371e-01;0	1723503048540759;1	15653940441524e-04;8	87110396382372e-04;RBMS2
4	44960873523760e+03;3	91602099426751e-02;0	1205245644574742;7	41183412654384e-01;8	64954206434448e-01;BAZ2A
2	05291602103364e+03;2	28987175445414e-01;0	1057484535901833;2	78286391579952e-02;9	19905020605186e-02;PTPN23
1	19717722063040e+03;1	45298493373711e-01;0	1599628675689230;3	44480669194989e-01;5	54044547727099e-01;MLH1
1	87699596261537e+03;3	16541341586239e-01;0	1234009175058967;8	65342074028179e-03;3	62526806072002e-02;UNG
4	73665294754385e+01;1	72392179083078e-01;0	3966774037906528;5	63805196673468e-01;7	47280219144780e-01;FMO4
5	31582726486342e+02;-1	95759277164690e-01;0	1456237879812656;1	62822834618650e-01;3	38486646540015e-01;KLHL20
6	81778641989606e+01;-1	43106121420513e+00;0	4033525205494981;4	78745482683062e-05;4	00193604607656e-04;RGS11
2	80401026808616e+02;-7	98164322321315e-01;0	2966677917804598;2	31480130926757e-03;1	21498176209192e-02;SLC46A1
6	79067003213199e+02;-2	02746366479183e+00;0	2273528019823658;3	95866092648960e-20;1	68450447805291e-18;PLXNA2
7	16566275437395e+02;4	59630604817025e-01;0	1879316000004283;9	69967370503959e-03;4	00075163758291e-02;SPAG5
1	50651436033761e+03;-6	64610731793793e-01;0	1200745937694163;1	50924753227620e-08;2	32528206007243e-07;ANKRD13A
6	16821115100366e+02;6	70822832376548e-01;0	1576626634581526;9	97962672231411e-06;9	68007009503769e-05;TPD52
3	20276336808268e+02;7	34362479531101e-01;0	2173966104341901;2	91681137829872e-04;2	01816697456270e-03;ACACB
2	12577705619533e+03;-5	71933077945438e-02;0	1283347951258944;6	48162332809905e-01;8	05788662440551e-01;TRAF4
4	91182568943655e+02;-7	26436771997488e-01;0	2254211946871243;5	09981292468852e-04;3	29039193465824e-03;PAG1
3	01220427427106e+02;-1	78968016956981e-01;0	1863074340384450;3	09895182927896e-01;5	18042199876916e-01;GPATCH1
1	29932294682966e+02;1	13249722419331e-01;0	2455018218193258;6	12799220116909e-01;7	82254703475066e-01;ICAM3
1	55010836814368e+03;-3	95359715665957e-01;0	1390233957908566;3	41156651792505e-03;1	68290137478213e-02;NT5C2
1	51197221875242e+03;-4	77800044408494e-01;0	1484574599676331;8	39770208448185e-04;5	07897569048594e-03;AP002956.1
2	29139587412773e+03;-1	19404230976197e+00;0	2231929928840335;1	61558077628390e-08;2	48268784469009e-07;GPC4
1	87083616648791e+02;-1	06058638745507e+00;0	4014999189511100;1	57362739332150e-03;8	76679201167142e-03;MBNL3
6	06281794616248e+02;1	04790609082683e+00;0	1742864406038805;4	48165680544996e-10;8	24034675174914e-09;CAMSAP3
5	69545481845555e+02;1	07217406768588e+00;0	2292818875134782;6	66937912196981e-07;8	06462406413021e-06;RAP1GAP
1	95460111342458e+03;3	66276883116150e-01;0	1141650614037883;1	06014937202535e-03;6	23871899138524e-03;XAB2
4	33710459920301e+02;-4	82396164687069e-01;0	1648528688000181;2	23374055858200e-03;1	18005945205373e-02;ARHGEF1
3	43434731827494e+02;4	51444096411836e-01;0	2147124563257277;2	36321611119025e-02;8	14254835920420e-02;STXBP2
1	32795033006392e+03;6	21824431691290e-02;0	1174339916971111;5	89883241561573e-01;7	66273680272455e-01;MAP2K7
3	86993666760840e+01;2	72592274570203e-01;0	4423608913563236;3	80159875637836e-01;5	89929434522828e-01;NMRK2
1	24562132815916e+03;-4	33010257525674e-01;0	1474609629216309;2	41199832122229e-03;1	25860537217182e-02;DGKD
2	48082906800279e+02;4	28404181202597e-01;0	2674713246627963;7	23983717296414e-02;1	89916879429349e-01;CTTNBP2
2	18060489236049e+02;-1	43923185538223e+00;0	3095825662334107;4	35092531970887e-07;5	43774386810049e-06;ACTL6B
8	52101413028417e+01;-3	24044461309974e+00;0	4385790725356655;8	59538303892078e-15;2	58179303649735e-13;RARB
5	46555543808809e+03;-3	59629854671356e-02;0	1028367371966600;7	25252319941051e-01;8	55150263999739e-01;TOP2B
6	70855954034157e+03;1	42789078805733e-03;0	1143072817916182;9	93571459653631e-01;9	97070463497492e-01;TM9SF3
3	92925712794735e+02;1	86123747819892e-01;0	1691918621836421;2	51094096880000e-01;4	53506516953414e-01;NFKB2
3	55328639950590e+02;-2	07747744887761e-01;0	1875821592083414;2	41454630831571e-01;4	40469241831359e-01;UBE2T
5	19185627362540e+02;5	14668427152574e-01;0	2710432975197326;3	30069148772650e-02;1	05245242227740e-01;PPP1R12B
2	98136501399292e+03;-5	85190981978810e-02;0	1031446879853040;5	63622455770863e-01;7	47272595497257e-01;DNAJC10
3	23903034910753e+03;1	32414111650417e-01;0	1275396074974925;3	02927466430763e-01;5	11036405517330e-01;GTF3C1
1	12312173934049e+02;5	51279316145320e-01;0	3643661029645166;6	35130450802741e-02;1	72665826235878e-01;IL4R
2	04118691384617e+03;3	36517484454720e-01;0	1299890551156147;7	86190224964701e-03;3	36014408080108e-02;USP33
1	38222893280350e+03;4	60034546118886e-01;0	1255399743813146;1	68423354145569e-04;1	24177482891486e-03;PAK3
2	30149114035307e+04;9	71023701006789e+00;0	4072209334942782;7	19526623156380e-127;9	89183062234679e-124;CAPN6
1	20101879468782e+04;-9	73478200448937e-01;0	1216875593293083;3	41587448088988e-16;1	13052793930489e-14;DCX
1	92018445526906e+03;4	37693563050778e-01;0	1232663947854718;2	75946125755640e-04;1	92194433340016e-03;SNRPA
2	01333551205147e+02;-1	29714970020592e-01;0	3131024989593186;6	23138060989910e-01;7	89416342660761e-01;SPAG6
3	83482333770395e+02;3	98587135978968e-01;0	1975854025847315;3	18986655730154e-02;1	02417656662946e-01;EXOSC5
4	03097784269138e+03;-3	06114224911357e-01;0	1253063335214495;1	22237803161387e-02;4	82594503564727e-02;DYNC1I2
9	93813362138856e-01;-1	16736895242929e-03;0	5810886833267187;9	91145517660676e-01;NA;APBB1IP
1	24562660603190e+03;6	81161867084372e-02;0	1434150200951617;6	25969016458139e-01;7	91252091246691e-01;LRCH4
4	57294000777573e+02;-4	34692258844842e-02;0	2015106162224672;8	16772375331866e-01;9	08843376677183e-01;FAM76B
4	83213023947120e+02;-9	23719505305359e-02;0	1849132027565351;5	97435356344380e-01;7	71310254018968e-01;AC016586.1
7	31033570320859e-01;-3	52835178255248e-02;0	5856372321191730;6	70398327670057e-01;NA;TYR
8	78640271969381e+02;1	92883631074524e-01;0	1597226057027216;2	09773666595115e-01;4	00332553419392e-01;POLD3
2	29020587665203e+01;6	83568547369861e-01;0	5904850495990048;6	80455421932729e-02;1	81238439653975e-01;ACTN2
3	34714988066505e+03;-1	40197533097665e-01;0	0988138814418394;1	49199616448325e-01;3	17553357766400e-01;CAPZB
1	87816671870187e+02;4	45622316958891e-01;0	2421153846483123;4	33049526541283e-02;1	29724715460747e-01;GPR137B
3	49417912141990e+02;1	06855178791152e+00;0	2171032793356255;1	98224598420741e-07;2	59346268153403e-06;"NAALAD2"
1	09542033163996e+03;1	57356882596515e-01;0	1482300163490648;2	73192620645041e-01;4	78629400663481e-01;JADE1
1	01702351857567e+02;6	76622596935167e-02;0	2627555191991841;7	75191603826551e-01;8	83637076897830e-01;SLC25A43
9	43722989207172e+02;-6	95862354715727e-02;0	1348027885628190;5	94519946894747e-01;7	69110422794275e-01;UBE2A
4	83648253836105e+03;4	79977974606898e-01;0	1686489225423607;2	93874281553273e-03;1	48448873937821e-02;FGFR1
5	25872971947782e-01;1	87361751777931e-02;0	5855411106644565;8	21410658977201e-01;NA;FKBP6
4	63816006317228e+00;-8	30465708117612e-02;0	5518034401787999;6	93126870469227e-01;8	36432371980150e-01;SMC1B
4	24930582903353e+03;9	53163801346718e-01;0	0971620566772378;3	07041724961501e-23;1	58139761052217e-21;FBLN1
4	02333677490303e+01;-1	05620457838518e+00;0	5821035574787184;1	09252143957983e-02;4	41503963488500e-02;ITGA8
0	00000000000000e+00;NA;NA;NA;NA;CST7
6	63955780445896e+03;1	93541886907843e-01;0	1238110011639334;1	06357587151342e-01;2	50602873773076e-01;MAP2
5	93282776988437e+02;-4	84419642293218e-02;0	1603549298947744;7	52189214597817e-01;8	71289496616254e-01;PIAS2
6	06795867723818e+02;-2	71064083452973e-01;0	1691301545726562;9	33497956553717e-02;2	27698587137001e-01;AMPH
7	43843441892978e+02;1	40933251878144e-01;0	1272534835432219;2	57103243453455e-01;4	60738911761772e-01;ARAF
4	56206459086925e+02;5	95013704151398e-01;0	1703662631454673;2	58254237050483e-04;1	81427662129176e-03;MCCC1
6	20443621640800e+01;-4	74523849567763e-01;0	3882207910994557;1	19031454179933e-01;2	72420303381195e-01;LAMP3
7	60135430653053e+00;-4	00819539763665e+00;1	8127824373017587;9	58158646432813e-04;5	71187836192369e-03;FAP
1	63481683333847e+03;7	73618875237218e-01;0	1156956326463139;9	28425412549492e-12;2	08349528203346e-10;NEBL
6	08881544582644e+02;4	03391248679453e-01;0	1705554788421733;1	32683438476424e-02;5	13939837982369e-02;ACER3
2	64615276680899e+03;5	43747259612740e-02;0	1042072901986402;6	00810438532079e-01;7	73831374851925e-01;UBE2K
1	17738284663911e+03;2	55657463697368e-01;0	1896956704285590;1	54279325181633e-01;3	25381177678327e-01;PIK3C3
1	35534848158665e+03;3	12808300438356e-01;0	1152971032114821;5	62220309361152e-03;2	56387358870035e-02;N4BP2
3	97201228384758e+02;-9	23359890366029e-01;0	3758806722662525;3	37058790576640e-03;1	66590561537216e-02;TIGAR
7	94033914331955e+02;-7	14353981524218e-02;0	1514191995195199;6	24296142151523e-01;7	90214473788127e-01;TULP3
1	12617779680005e+02;1	56499952332991e+00;0	3244899999324372;1	63694689726596e-07;2	18651083317917e-06;SYNJ2
1	33567666797815e+03;-1	78588136546632e+00;0	2547973260743879;2	34483758297770e-13;6	19009413337925e-12;ADCY2
3	28441970714770e+03;1	50406682879341e-01;0	1179891610214073;2	00983423739501e-01;3	88237759303109e-01;PPP2R5C
2	03334659683441e+02;5	86295548761537e-01;0	2138712422379737;3	25526515057224e-03;1	61785591688062e-02;PMS2P1
2	78121880076890e+02;-2	35664284314217e+00;0	2900546361312786;2	91800262602673e-17;1	03473299468948e-15;RBFOX1
1	26170243157713e+04;-3	16410748792328e-01;0	0874862427901708;2	50925407501426e-04;1	76904886898047e-03;GNB1
8	01221984048743e+01;-3	30398646592314e-01;0	6873744862839671;1	10079758084856e-01;2	57169338103600e-01;HOXA9
6	56585729255379e+00;-1	10106212316877e-01;0	5456822329995993;6	32593965948223e-01;7	94844497663597e-01;EDN1
1	33651068614824e+03;1	24406166848684e-01;0	1311454877110215;3	31201763130636e-01;5	39977915587550e-01;MLLT10
6	20177727070179e+01;-1	05426486915716e-01;0	3507523744192571;7	06576775684442e-01;8	43944405201653e-01;ZCWPW1
1	04936022916795e+03;4	50213577576183e-01;0	1418329571001930;1	05330666120797e-03;6	20662599706853e-03;ADCYAP1R1
2	95812977987527e+00;1	27690024547828e-01;0	5872265013525212;3	16607040022851e-01;5	25774701272484e-01;FGF20
0	00000000000000e+00;NA;NA;NA;NA;P2RY10
6	38892558539424e+01;4	51320138349896e-01;0	3834866052733582;1	36507083009744e-01;2	98392195150459e-01;ITM2A
3	12441654307368e+03;-2	35849870541517e-02;0	0900447773100550;7	90242445323911e-01;8	92322588042069e-01;NRDC
2	06072690201726e+03;-1	96836720162174e-01;0	1054481289396661;5	72916328375831e-02;1	60061913721008e-01;VDAC3
3	89227894447594e+03;-2	14531982461439e-01;0	1018496723273236;3	22499466988278e-02;1	03459172034007e-01;PCM1
7	90127611720512e+02;-2	94714954168414e-01;0	1510179943804335;4	28877788822738e-02;1	28735368522673e-01;TNRC6C
1	44705474690930e+03;-2	31996995201727e-01;0	1403817575925876;8	84574222912174e-02;2	19357714886726e-01;CBFA2T2
1	32417437997337e+02;-1	86389546418707e+00;0	4322148096243597;1	41163314551748e-06;1	61930087141774e-05;BRINP1
1	59926002851887e+03;-3	47578993116911e-02;0	1291793526148305;7	82135131694473e-01;8	87174350954786e-01;ITCH
3	09546445251498e-01;5	33127337018582e-02;0	5918080967720822;6	72061469679038e-01;NA;PKD2L2
1	23217829367067e+03;-1	53236792198658e+00;0	1600202317789410;1	33530204684764e-22;6	68473898634763e-21;TP53INP2
2	57456828018164e+03;4	35572967000284e-02;0	1150436391764416;7	00808017249726e-01;8	40762629004974e-01;SDF4
3	32864498490409e+01;-7	34555088191441e-02;0	4692847737454254;7	92055955788678e-01;8	93155659149174e-01;MYH7B
0	00000000000000e+00;NA;NA;NA;NA;BPIFB2
3	48119014682443e+01;-2	31315841966845e+00;0	6192767260591342;1	33077192649072e-05;1	25705897834260e-04;TP73
1	17607487876257e+03;-2	83546255429147e-01;0	1503482568742579;5	04356446496344e-02;1	45361367711380e-01;TOLLIP
3	64966598210278e+02;-3	08918679725703e-01;0	1958363353827809;9	29743521028626e-02;2	26937670142360e-01;UBE2D4
1	07291127467303e+02;-1	51241007896938e-01;0	2474603965769724;4	99405604408000e-01;6	97352697623012e-01;CLUL1
5	71002384862932e+02;-3	35696013914088e+00;0	2274697991486502;1	37551103443703e-50;2	21469668535663e-48;RUNX1T1
3	90631133787710e+00;4	53266829387225e-02;0	5466215199224715;8	33432310817977e-01;9	19167063186602e-01;CDH17
4	79330286135497e+02;-1	36044209248402e-01;0	1614368247250660;3	79742825390687e-01;5	89538201475188e-01;THOC1
4	75978074131063e+02;-1	19598172918541e-01;0	1548836435841487;4	22553949797894e-01;6	30388030870251e-01;FKBP7
2	93685077126957e+02;-3	42970740003107e-01;0	1933898709731247;5	94371933940776e-02;1	64361903476642e-01;OSBPL6
7	87445422430749e+02;1	89062716088047e+00;0	2547766787883821;1	22123211192823e-14;3	61355303052671e-13;SLC1A3
9	61596929894373e+03;-2	49050704158919e-01;0	0892724096312952;4	64997861392081e-03;2	19055550374087e-02;XRCC5
6	88019833824305e+01;4	56037611128676e-01;0	3893166540282152;1	35934656026335e-01;2	97541233619431e-01;LXN
5	49995766607007e+00;4	09186032379838e-02;0	5390907606931384;8	55534839088120e-01;9	30573976938965e-01;SP140
2	25295375250952e+02;-4	31986136461729e-01;0	2252840592424674;3	71966039120778e-02;1	15339551413489e-01;MKNK1
5	68515646278641e+02;-2	90248518213244e-01;0	2389160724512590;1	81927988531023e-01;3	64549502301428e-01;TNS1
1	44280323214292e+03;-4	08450787000038e-01;0	1494207593656551;4	56595897758212e-03;2	15766311071781e-02;REXO1
3	19591480399858e+03;-2	86980880101072e-01;0	1080282852278650;6	79317064378640e-03;2	99697718454087e-02;SAR1A
2	42981587700728e+02;2	85569541429250e-01;0	2172327616281932;1	56943064074242e-01;3	29535589836535e-01;CDC14A
3	11534922554095e+01;-6	56655674958379e-01;0	5417289022676829;6	87161075972725e-02;1	82616249067428e-01;RAPGEF3
2	65060387781520e+00;8	43118548151644e-02;0	5818223241250944;5	31038754574552e-01;7	21735994240232e-01;CEACAM1
8	17570015854618e+02;-6	39627910672856e-02;0	1483928769019063;6	58785994437117e-01;8	12909134433275e-01;SENP1
9	53771276564835e+00;8	92531737495348e-02;0	5010577265829005;7	45475300312573e-01;8	67504529703496e-01;DUSP13
1	79623566766064e+03;-6	07945372874842e-01;0	1364892381870246;4	47744440832323e-06;4	66594090178150e-05;CIC
2	77670804827909e+02;7	63018515182930e-02;0	1822457783311273;6	61683280910869e-01;8	14709651272469e-01;LIPE
4	21313741251823e+03;1	08321558533800e+00;0	1712546009823379;5	91190083807924e-11;1	21028054728697e-09;FDFT1
1	18428229183047e+03;-3	70142454429175e-01;0	1236331808440434;2	14400686223410e-03;1	13871294626591e-02;PAFAH1B3
2	45968089002930e+02;-2	51724621775993e-01;0	2001374967280215;1	79587665300459e-01;3	61562549763412e-01;OPHN1
0	00000000000000e+00;NA;NA;NA;NA;AFM
1	49330833211772e+03;2	61617844451077e-01;0	1275446227645935;3	55828661840810e-02;1	11641684636514e-01;KIF22
1	05638520201954e+01;-7	53155063668827e-01;0	8152997889064459;5	67501318571432e-02;1	59011968898313e-01;SCGN
2	25526504657905e+02;-6	88389614243276e-01;0	2557863914909866;2	98915655463744e-03;1	50527489277206e-02;CARMIL1
1	28770684908500e+03;-1	32883298238763e-02;0	1386170855295848;9	19370035926969e-01;9	63547932136231e-01;PGM1
3	51020432348061e+03;-3	72715732328319e-01;0	1051690476678069;3	07578360197953e-04;2	11505981279639e-03;DDX1
2	72084713297767e+03;-2	72407680403482e-01;0	1021153474023106;6	66357783285495e-03;2	94999908419082e-02;DNM2
1	07290027352103e+03;-3	36622024074894e-01;0	1698058963114042;3	78904338576596e-02;1	17158794793095e-01;EPB41L2
1	05563239282839e+02;-2	70808466774185e-01;0	3366274285699223;3	28714817500859e-01;5	37689110230217e-01;RIMS1
1	45480837100008e+03;-2	10800826026082e+00;0	1985917218662810;2	26869350524848e-27;1	44807465449289e-25;MOXD1
1	64771712632479e+03;4	24379766374155e-01;0	1456957501868758;2	59419332579200e-03;1	33496755308248e-02;STX7
7	54258537975724e+02;7	64520530115642e-02;0	1609592365125191;6	21503631561471e-01;7	88591134780636e-01;RABL2B
1	54637948406050e+03;4	12671879843578e-01;0	1050058801851681;6	36892391737903e-05;5	16215003407701e-04;KEAP1
1	28269850000047e+00;-9	74818956960612e-02;0	5876502463838643;4	58234061926362e-01;NA;DDX43
2	18396815705813e+02;-1	01122751707535e+00;0	2428099304436700;7	50910780413070e-06;7	50155252517741e-05;AC010327.1
1	88119294708509e+02;3	21044487317065e-01;0	2973026203632617;2	12923629770489e-01;4	04396504915853e-01;DCT
9	99900389180525e+02;6	60398911735279e-02;0	1418528413932628;6	32602290441305e-01;7	94844497663597e-01;SLC35C2
3	77607658147616e+02;1	89921340327837e-01;0	2277184887523305;3	66445896016864e-01;5	76507135001179e-01;CRYBG3
1	36168848389798e+01;-1	13340187008946e+00;0	9353668407872336;1	98848768609314e-02;7	08215462850869e-02;EPHA6
1	15323174325698e+01;-4	65072941672282e+00;1	5918065297009782;1	13492163801713e-04;8	72400839339445e-04;SCTR
1	35727791422325e+03;9	62474481390256e-01;0	1661701629673621;1	96289312366834e-09;3	36023236649431e-08;RFX3
1	57665358919825e+03;-2	57939387615767e-01;0	1566721896354719;8	77043511658735e-02;2	17913549845195e-01;RIF1
2	66934996581001e+03;-2	00787608029392e-01;0	1183228730867453;8	27155875851775e-02;2	08841352797098e-01;RAB21
2	49108077984606e+02;7	81640629833822e-01;0	2384350758831440;3	78287883357285e-04;2	54068434850109e-03;SLC4A4
4	36018544350148e+02;-1	96729336736653e-01;0	2568932223881200;3	92967305620923e-01;6	02137953706140e-01;SMARCA2
7	55770375515164e+00;2	01382618997867e-01;0	5566571309787937;4	32912413780956e-01;6	39886166796464e-01;RDH8
3	33107820944950e+02;-4	96684262433885e-01;0	2053857223740266;9	61312160061658e-03;3	97330502419564e-02;SESN1
1	31494802806304e+02;-9	18796299321626e-01;0	3806166608354978;3	76888974979691e-03;1	83186286669487e-02;MID2
1	05527085084380e+01;-2	96465991826811e-01;0	5735899998012222;2	98171019017732e-01;5	05781364074117e-01;PIH1D3
2	88343527242036e+02;-5	04494618625747e-01;0	3012997478176411;5	27905700640534e-02;1	50690475672379e-01;COL5A3
2	29178718672902e+03;-1	02481343112748e-01;0	1474995802539523;4	70309409176418e-01;6	74047294370564e-01;SRCAP
4	26421532431178e+02;-4	79193608092789e-03;0	1625377465622926;9	74258875617170e-01;9	89151569087372e-01;PUM3
1	45216838479122e-01;4	15834495101561e-02;0	5900082655868439;8	25810838236075e-01;NA;CPB2
2	23231012779846e+02;-3	48327611241905e-01;0	3488715186631176;2	20620110536428e-01;4	14129042695834e-01;CHRNA3
5	73267078339406e+01;-1	65801832325868e-01;0	3714797868564448;5	66275961881755e-01;7	49240139292245e-01;KCNN2
6	40567785595696e+02;1	06147407049836e-01;0	1670570497917271;5	08384962867195e-01;7	04166167276021e-01;CNOT4
2	36426314341506e+03;-2	28951861270261e-01;0	1266420935196492;6	33856014029055e-02;1	72398032000111e-01;PSEN1
4	58324857116306e+02;2	48420997471019e-01;0	1710898449645015;1	29071738753644e-01;2	86840352524885e-01;CPOX
1	33998745670351e+03;-3	47369851466924e-01;0	1278699051871328;5	27971361808699e-03;2	43130744092890e-02;CLDND1
2	30517280306783e+02;2	71766124479204e-01;0	1968914183400527;1	42636656728173e-01;3	07637092553870e-01;MOK
3	04536858128073e+04;-5	28497146955282e-02;0	1018120065587944;6	11429916944390e-01;7	81091885320239e-01;HSP90AA1
3	55726520965099e+02;2	09018604480250e-02;0	2495450891216478;9	28398321443434e-01;9	67401045754881e-01;RBL1
3	15125714597423e+03;2	98858300168247e-01;0	1147217329726718;7	60856285493463e-03;3	27268917793963e-02;DLGAP4
5	29057804188564e+02;-2	18876829438585e-01;0	1851272132513472;2	11370924627342e-01;4	02299013115471e-01;IGSF9B
0	00000000000000e+00;NA;NA;NA;NA;CFHR2
5	81690716739480e+01;6	14113781070944e-01;0	4334948025933437;6	23972601482614e-02;1	70427286726101e-01;CROCCP3
4	39907600164961e+02;1	73739427243092e-01;0	2033501934275376;3	63256456773003e-01;5	73831761332839e-01;NDC80
4	67727581081045e+02;-1	60113027548426e-01;0	2317447064198360;4	50533094311700e-01;6	55587645459917e-01;AP4E1
1	10750710326379e+03;2	94437264384519e-01;0	1316600752408014;2	16513518494813e-02;7	60670258018342e-02;RSBN1
6	27795791365077e+02;3	44116212787318e-01;0	1620780368540494;2	69737214584699e-02;8	99392443854057e-02;MAGI3
1	37388801699662e+00;2	88855251826314e-02;0	5769107466475559;8	21865936483532e-01;NA;CXCL2
1	82463444664253e-01;-4	68933404606638e-02;0	5908348219078483;7	96059888627122e-01;NA;AFP
1	38604716360123e+01;2	79550154041123e-01;0	5515789282290683;3	39002678678298e-01;5	47947533086600e-01;COL4A4
1	93668665058809e+02;-2	24054328974265e-01;0	3144453522543572;3	99283148067983e-01;6	08198109798942e-01;TCF7
8	53369483989131e+02;-1	23657555970099e-01;0	1509827764271904;3	95529750218931e-01;6	04675244306731e-01;OSTM1
3	76973121609128e+02;-2	25131910334564e-01;0	2564683402696558;3	28454677939734e-01;5	37460355625245e-01;CDH7
1	26872705190483e+01;-7	83428529207480e-01;0	7990979193308722;5	16479034009432e-02;1	48091020308304e-01;IMPG2
3	63690060599574e+03;4	36987152522232e-01;0	1093153509325894;4	52497660362810e-05;3	80566502870783e-04;PCNP
6	13657527870622e+02;1	57472350870984e-01;0	1769506298675839;3	51437714172992e-01;5	61245181637004e-01;EXD2
3	10902659121827e+02;3	12437951186436e-01;0	1789900346228858;6	64543760386746e-02;1	78329220504984e-01;ARG2
2	86387839222306e+02;-5	17292203251361e-01;0	2047449017321337;6	85516747504162e-03;3	01911170808141e-02;MEF2C
1	22012353032107e+01;-1	20950019350212e+00;1	0959481094876156;1	86090865507664e-02;6	71882009768277e-02;PTPRC
5	61845338286636e+00;1	35293798011902e-01;0	5374629671075597;5	90895410498482e-01;7	67086712895247e-01;CACNA1S
1	37701443028975e+00;-3	78208286497710e-02;0	5778426202965276;7	66890154863842e-01;NA;PKP1
1	03606614210123e+03;-9	43658242818352e-02;0	1308883978599787;4	58668665779137e-01;6	63428811492776e-01;UBA5
2	05128597605957e+02;3	01233461426750e-01;0	2528583777803785;1	87206514752998e-01;3	71173156386242e-01;STK17B
7	71934402028531e+02;9	25777210646352e-01;0	1758962425078857;4	19832162312352e-08;6	11013062283905e-07;CDC14B
6	26001287523737e+02;-1	16988321258300e-01;0	1748490667107115;4	87431043516462e-01;6	87667162119214e-01;ZNF510
1	53850025825806e+03;1	31534136621869e+00;0	1589068104414657;2	20133601555959e-17;8	02903617756754e-16;LRP2
2	95617724512946e+02;-6	72496634834970e-02;0	5611891330685744;7	11255739988540e-01;8	47258874613078e-01;ZNF506
6	29093568846133e+02;7	47072933940056e-02;0	1681855248583989;6	44357603225197e-01;8	03603596294742e-01;JMJD4
6	17352209258733e+02;1	53866231959440e-01;0	1649522351108443;3	32109229889666e-01;5	41020371930165e-01;DUSP12
9	10951079898146e+02;4	44072375756032e-01;0	1655531113309093;5	09008987845971e-03;2	35979471615647e-02;AACS
8	29820936898770e+02;2	68805063906910e-01;0	1437981195877866;5	38506894104413e-02;1	52716521920566e-01;DELE1
0	00000000000000e+00;NA;NA;NA;NA;SLC13A1
3	44606020410017e+02;6	21942167239159e-01;0	1862717923219580;4	29808869733245e-04;2	83242777281436e-03;CADPS2
3	77762550282315e+01;-1	64192341988638e-01;0	3811108365939893;5	74018686699489e-01;7	54772069503625e-01;PCDHB4
9	14819261737273e+00;-2	84782287561362e-01;0	5775601305847468;3	00183709133479e-01;5	07548487143056e-01;PCDHA6
1	53265419057388e+01;-5	11894182172260e-01;0	6516591875127721;1	30816034166239e-01;2	89614284463142e-01;PCDHGA2
2	60628014150703e+02;-4	51552073613461e-01;0	2079180978537670;1	98286073137179e-02;7	06774770464234e-02;HSPB11
8	13290400467265e+02;-1	76692714482571e-01;0	1373083127276652;1	84959422049152e-01;3	68386746057849e-01;PHLPP1
1	88725045270688e+01;6	37644295836856e-01;0	6460600587923232;8	36593987704393e-02;2	10615688804802e-01;ATP8B1
8	48625158945967e+00;-1	78858571844338e-01;0	5719590936320466;4	21609506329695e-01;6	29449594183400e-01;IL12RB2
6	91319673047657e+02;4	24423052820785e-01;0	1522893642890651;3	83354930871206e-03;1	85773300556675e-02;SMARCD3
8	23443235336154e+02;-7	22445451204285e-02;0	1644586097049288;6	46041023117870e-01;8	04256220204077e-01;WDR70
0	00000000000000e+00;NA;NA;NA;NA;FYB1
0	00000000000000e+00;NA;NA;NA;NA;MPP4
6	69604209929240e+02;1	69179478786320e-01;0	1554504672388577;2	59142371493504e-01;4	63278229802130e-01;STRADB
6	63135004484518e+03;-1	78427033532678e-01;0	1207949111426696;1	38495472064346e-01;3	01411630221254e-01;BZW1
1	82058042030807e+00;-1	18747829024125e-01;0	6065325431797536;1	58173281979237e-01;NA;PGR
3	09380156647104e+01;-2	78648013166443e-01;0	4175674277829639;3	61767297682083e-01;5	72523257254422e-01;C1QTNF3
1	23322579306328e+03;5	73715122814167e-02;0	1762298496199694;7	34444908218681e-01;8	60394117382477e-01;ME2
1	23847050135940e+03;2	26549192938933e-01;0	1135293633008011;4	19517749263215e-02;1	26625334856804e-01;C5orf22
1	44278355200609e+03;4	01710593703406e-01;0	1698175737858432;1	32872465478466e-02;5	14226224129741e-02;CCNT2
5	70891704673493e+02;7	33177727167796e-01;0	1776988058073395;1	55493276513177e-05;1	45116231741175e-04;FAM135A
4	89537239826230e+00;-3	47136229770276e-01;0	6749701977390270;1	46702552070609e-01;3	13733159100864e-01;COL19A1
2	71770185661878e+03;-2	73253966958040e+00;0	1588738803759361;1	79245356689641e-67;5	25159510615944e-65;EPB41L3
3	62148471541424e+01;7	77171483205060e-01;0	4852097424309776;3	00199691124274e-02;9	75840101813936e-02;COBLL1
1	20936540587179e+03;4	34938545563070e-01;0	1455025876396825;2	01319719017382e-03;1	07724132283792e-02;DLG3
8	48416793708221e+01;-2	45221868996751e-01;0	3280502982459173;3	69109296721418e-01;5	79293099664500e-01;KCNK2
1	41784852198053e+02;-2	47329415881798e-01;0	2594572917559689;2	86936998690512e-01;4	94326011239331e-01;TRAF5
7	24619415779178e+02;1	06796201546095e-01;0	1521835998323148;4	73585667098455e-01;6	76088025073554e-01;MRPL22
8	51768695147979e+02;4	78247828034745e-03;0	1628773835507888;9	77023078862443e-01;9	90209621494249e-01;GEMIN5
2	81524633995610e+02;-5	01531184536504e+00;0	3538106556507526;3	00490477185293e-46;4	40193918709472e-44;OPRK1
8	08600850270800e+03;4	21019808719428e-01;0	1120611093985126;1	26836832857227e-04;9	65840595153116e-04;NFE2L1
1	36490373979309e+03;3	26150367563589e-01;0	1581219483889041;3	20148354950094e-02;1	02741810013792e-01;SEMA5B
3	45259820439172e+03;-2	65926482308064e-01;0	1037884595911048;9	13917589703522e-03;3	80026411428137e-02;GSK3B
7	42733596445089e+02;1	18796271968340e+00;0	2472269404610175;2	89279210212009e-07;3	70078600208234e-06;ITGB5
1	25947956390405e+03;-6	00712502669394e-01;0	1291480890692703;1	76530894354163e-06;1	99030026073252e-05;ERC1
4	92413108115534e+03;5	68667356813438e-01;0	1834725652609491;1	08555613351666e-03;6	36726590686242e-03;XPO1
7	64047673513773e+02;1	47040047550988e-01;0	1496383053661763;3	08275000110835e-01;5	16305013773858e-01;RNF13
2	67322012835813e+02;-2	56340208821541e+00;0	2839108675400469;1	27781691878407e-20;5	58365378300953e-19;TRPM3
4	76070951404672e+02;3	54616855479756e-02;0	1583428262766403;8	17056525205851e-01;9	08902914134132e-01;PALB2
8	32852767597242e+02;-7	09650530423362e-02;0	1615435477152690;6	48098783487168e-01;8	05788662440551e-01;DOP1A
1	47943883749389e+03;7	31965550804567e-02;0	1422836760514504;5	98408714139490e-01;7	71961927176336e-01;LYRM2
6	69939530760166e+02;-2	10061162720700e-02;0	1476805583265332;8	79971078427340e-01;9	44886658412918e-01;BCKDHB
3	33444945767595e+03;1	56552997836931e-02;0	1264793852352543;9	00244884292036e-01;9	54280935472554e-01;KAT6A
4	95143456639252e+02;-1	15761929040120e-01;0	2077967701214024;5	49980070525922e-01;7	36272945351257e-01;TUT7
1	34153652093844e+03;-4	98993932722035e-01;0	1825266112977183;3	90586147438456e-03;1	88765701109251e-02;ULK2
9	09629763906934e+00;-2	30504132873211e+00;1	4255238729029602;3	87392106905320e-03;1	87577126377997e-02;GRHL2
6	55705660535465e+03;-1	11422451197249e-01;0	1319529054573833;3	78377158857503e-01;5	88184446647065e-01;TNPO1
2	35196981693260e+03;3	60865841992135e-01;0	1417995240071176;8	47382411516181e-03;3	56927137841555e-02;PLOD1
4	98205563180826e+01;-6	79546314083363e-01;0	4516356399700254;4	45665094917123e-02;1	32638244402312e-01;P2RX5
3	08548396463527e+02;1	03114996674121e-01;0	1682971909288618;5	23502560328679e-01;7	16005032386481e-01;ITGAE
2	36327973301258e+03;1	06779293240449e-01;0	1502159847656440;4	63088754725367e-01;6	67391518784917e-01;DIS3
3	65409865148519e+02;4	09454018449881e-01;0	1944428315527046;2	52795683682206e-02;8	54865555112277e-02;PIBF1
4	50523714421055e+02;6	31824565445010e-02;0	1459763844171381;6	57871348854160e-01;8	12148701161950e-01;TDRD3
4	62804028124026e+02;3	70804116280492e-02;0	1704025454132082;8	21598283588375e-01;9	11968481727311e-01;NUFIP1
9	69813727601204e+02;-2	82015450563037e-01;0	1315951290313180;2	75127409413541e-02;9	12936699041739e-02;PDS5B
8	99428872247472e+02;1	69719517243416e-01;0	1667502258334719;2	88898978336393e-01;4	96364344562252e-01;OXCT1
6	82614881652098e+02;-2	28505279421201e-01;0	1389845501576693;8	98806420738482e-02;2	21705765608399e-01;RRAGB
9	95891606661926e-01;-7	92588674286115e-02;0	5969736167732964;3	51898350166541e-01;NA;EPYC
6	40161727249236e+02;9	99691262062782e-02;0	1977292075005594;5	93287106101896e-01;7	68624275811840e-01;CYLD
1	30773283874339e+02;2	74012327035149e-01;0	2529158046895330;2	30417165252943e-01;4	26527380674501e-01;SLC27A5
4	95450116887652e+02;4	00059500178512e-01;0	1894390820280943;2	53299424354746e-02;8	56406982986762e-02;ZNF324
2	54533392955913e+02;3	80026661372586e-01;0	2235135455678469;6	55317662389297e-02;1	76569233562815e-01;ZNF671
2	42438524041153e+02;6	76485425618057e-02;0	2154571845547195;7	37398559922926e-01;8	62486064328699e-01;ZNF416
2	34485402346757e+02;-6	22623350332199e-02;0	2033717624572187;7	42885667190704e-01;8	65743914385769e-01;ZNF586
3	69446784322223e+02;-8	73844930568209e-02;0	1719785108609722;5	94947163832677e-01;7	69607390852461e-01;ZNF446
8	31872206816814e+02;-4	95601080859613e-03;0	1864723666241906;9	76195816712907e-01;9	89836721313020e-01;ZNF264
1	71799835013981e+04;2	23781378396258e-01;0	1141196704267595;4	26004645900291e-02;1	28109625299176e-01;RPS5
3	34637961718008e+03;6	30368380052940e-01;0	1101534356807123;5	53390981436075e-09;8	99927535962287e-08;FAT1
8	24806843989632e+02;2	13214601720220e-01;0	1230963031735804;7	65547111866972e-02;1	97400923146538e-01;CHMP2B
1	03233583464231e+03;-1	98331802714490e-01;0	1567356481307317;1	88180152899819e-01;3	72360019112663e-01;SMAP2
8	17611385004181e+02;4	83688490752496e-01;0	1411757606120954;4	05553769336437e-04;2	69544699352205e-03;PPIE
1	15347263397966e+03;-5	08230228443621e-01;0	2059251303922512;8	23936217862839e-03;3	48860177342920e-02;ZMPSTE24
3	66458158664539e+03;-5	88531388910722e-03;0	1132182748298130;9	56635740641884e-01;9	81666454597853e-01;STARD7
5	96144777106872e+02;1	48564846772194e-01;0	1732582200030681;3	70352455307398e-01;5	80261853358757e-01;NOA1
9	29293876273063e+02;-1	97578554232863e-01;0	1903361600328579;2	71342006415213e-01;4	76789336215975e-01;REST
1	91771401550333e+00;6	75154391178710e-02;0	5778240794771847;6	40440126872273e-01;NA;HAL
1	27030417485042e+03;-8	87895217813728e-02;0	1587268617186611;5	59960056300248e-01;7	44613190876574e-01;SSH1
6	99734927707687e+03;-2	43278214095309e-01;0	0904363967396523;6	43367221316213e-03;2	86650409667433e-02;GSTP1
1	31640577155763e+04;-2	54158165184685e-02;0	1041769040540925;8	19038597073585e-01;9	10361471993825e-01;APLP2
7	63874012091518e+02;2	08523287084688e-01;0	1618390256736768;1	80326274141033e-01;3	62356563643485e-01;FAM234B
1	62396282232321e+02;-2	95297649436780e-01;0	3446238733350956;2	93517275178491e-01;5	01040726886483e-01;SLCO1A2
3	09190324512008e+03;-1	75358885968461e-02;0	1170969330309746;8	99300758863687e-01;9	53959114578099e-01;WBP11
4	24803301230074e+03;2	27303661433635e-01;0	1022538916638560;2	42784422149220e-02;8	30121138827409e-02;EIF3I
1	72232726291127e+03;-8	93691377182207e-02;0	1180520320697265;4	38195925403477e-01;6	44640623021674e-01;NKAIN1
1	45952847587139e+02;-1	85314772242861e+00;0	2811307626807568;4	27722567991179e-12;1	00114806549698e-10;COL16A1
1	79573733662012e+03;-8	66951421357546e-02;0	1082930507065886;4	14174899331237e-01;6	22318323110865e-01;TXLNA
1	17606714720358e+01;-1	34406037628316e+00;1	0944494523918766;1	40230142961358e-02;5	37003024427981e-02;APOB
8	97140192819010e+02;-1	44881486224560e-02;0	1530296515712093;9	20475731864047e-01;9	63787902455840e-01;NCOA1
1	56195228003256e+03;3	01990233521615e-01;0	1053214986295996;3	57499564878093e-03;1	75191451151667e-02;AGBL5
1	47487600366427e+03;-1	05630032643644e-01;0	1062448953552022;3	10940083280787e-01;5	18920643234123e-01;EFR3B
2	31843741400752e+03;-2	77833962175528e-01;0	1542658482386052;6	12229060217150e-02;1	68179492225652e-01;KIF3C
3	12602570706329e+03;-7	22996158265646e-03;0	1453870004953357;9	57950863224289e-01;9	82177777694840e-01;RAB10
4	15998926389434e+00;1	19061001727555e-01;0	5514440247655785;6	01809862473867e-01;7	74616194608063e-01;GCKR
3	83006201258646e+03;2	23300488926341e-01;0	1327702758479873;8	42509020858021e-02;2	11796928300526e-01;HADHA
5	41307925120762e+02;3	64355975296169e-02;0	1678411989155292;8	21439113506083e-01;9	11905077121605e-01;MAPRE3
2	22016051720662e+03;4	88721355360791e-01;0	1860995733163509;5	54454862240772e-03;2	53627266392810e-02;CAD
1	45456603742339e+03;-5	88325893297957e-01;0	1453747062845412;2	84332452247675e-05;2	51066679178382e-04;CD59
3	31933039569689e+02;-3	64207483556913e-01;0	2314583974932240;8	57124487421825e-02;2	14185246633150e-01;CD82
2	08905143244134e+03;-1	29598649241170e-01;0	1772689702121726;4	40041581591922e-01;6	46373234668433e-01;BCORL1
1	93106917572504e+03;2	76278799490933e-01;0	1774296578387958;1	02116343938368e-01;2	43401346874701e-01;ATRX
5	32357563460343e+01;7	73160473250218e-02;0	5982089866261986;1	87545874552431e-02;6	75633918565017e-02;AK6
0	00000000000000e+00;NA;NA;NA;NA;FCN1
5	14244612451556e+02;1	28621277830366e-01;0	1473880412366757;3	67853622509187e-01;5	77958676174434e-01;MYNN
4	07504938245914e+02;-1	30546675931446e-01;0	2854715921218275;5	99117942856934e-01;7	72503579978163e-01;MECOM
1	49870310992289e+03;4	59701208398018e-01;0	1424621684745861;8	58641618759843e-04;5	18258798057275e-03;SCAMP1
1	02910310423722e+03;-4	44718499581048e-01;0	1701046199281693;6	11596997566420e-03;2	74772788851359e-02;PREP
6	43405012470564e+02;3	13067953783364e-01;0	1589317539366675;4	06162607057045e-02;1	23514991513627e-01;HACE1
8	98251958813540e+02;-1	28974008558557e-01;0	1526931192482672;3	80691120817399e-01;5	90571256038314e-01;SEH1L
8	54999558952997e+02;-1	03581291867436e+00;0	1786552503973682;1	61137885310693e-09;2	78516081844555e-08;WDR47
2	35940451076639e+03;-4	68373958572751e-01;0	1238879020208453;1	05720641551856e-04;8	19713364778640e-04;WDFY1
2	83322911008635e+01;-3	71360221327273e-01;0	4905647880148634;2	48046051881469e-01;4	49465582401462e-01;OVGP1
8	63428987189406e+02;-3	10618154949295e-01;0	1529666230334003;3	49574710646707e-02;1	10148082310965e-01;SLC25A24
8	26507185645897e+02;4	58653160297174e-01;0	2012606391209049;1	50562551361706e-02;5	66734186591492e-02;MAP3K4
1	49438683717026e+01;-3	96098456180780e-01;0	5788390310420931;2	10340423352411e-01;4	01067325952661e-01;PILRA
7	36818657791191e+02;8	73719861994379e-01;0	1576760466547197;9	93705480924737e-09;1	56196168470421e-07;IGSF9
3	45229955777894e+01;-2	26392281017206e-01;0	5181955480548555;4	28451271180023e-01;6	35775582740731e-01;ABCB1
6	38206938532641e+02;-5	18126108545378e-02;0	1637768323864447;7	41006573918717e-01;8	64838339259147e-01;ZNF213
2	00006169464942e+03;3	79668852319416e-01;0	1120993785823941;5	54515395509410e-04;3	53434349092160e-03;AKR1B1
1	93806021697854e+03;3	23421357129537e-01;0	1289104030640826;9	82934272124996e-03;4	04769615470459e-02;CPNE3
2	43472451867899e+03;-2	09819604893850e-01;0	1299370258987129;9	70754054564117e-02;2	34608741895468e-01;CTTN
4	31404914167014e+01;4	90652826743482e-01;0	4489792457583687;1	33624104709749e-01;2	93923692230478e-01;WNT11
7	66057775646319e+02;1	67780278359786e-01;0	1234920666428918;1	64885726210303e-01;3	41464391521498e-01;MTIF2
2	05211912836639e+03;1	36022377762015e-01;0	1473816219761759;3	41084621161698e-01;5	50168262581396e-01;DDHD2
6	67815246605319e+01;-1	48895916301696e+00;0	4882685790261437;2	26451956149689e-04;1	61241010370807e-03;TTC39A
1	57212076127307e+03;-1	83597593143294e-02;0	1446528764676420;8	95657411667544e-01;9	51902310973022e-01;EPS15
3	60667815027315e+02;4	08705699568131e-01;0	1885872696261110;2	18478563804426e-02;7	65628301241974e-02;ORC1
8	84185747392123e+01;-4	89279946316041e-01;0	3191021210767572;7	12146614495866e-02;1	87687940665717e-01;MGST2
2	77608376601173e+03;1	47072150311520e-01;0	1034005710181338;1	48569761507253e-01;3	16502444431928e-01;CHERP
4	74399610265362e+02;-3	35432177417458e-01;0	1786629688364937;4	79239222862647e-02;1	40126177314054e-01;ATG16L1
7	05062900229808e+02;1	26528343972634e-01;0	1624919036157280;4	19675900734623e-01;6	27494996898618e-01;USP40
1	55269156877245e+03;1	15439797661241e-02;0	1060934496006299;9	14267518138412e-01;9	61164063774688e-01;POMGNT1
2	50651217288047e+02;1	53543275234668e-01;0	2464004177100368;4	93652216177217e-01;6	92459041380942e-01;RAD54L
1	25555443024241e+03;7	97027550825774e-04;0	1623303764146481;9	99165036688051e-01;9	99375288770552e-01;MAST2
6	67957277132998e+03;-2	29668499200746e-02;0	1096476596719382;8	30007035886392e-01;9	17314065015250e-01;DNAJA1
6	81914525174359e+02;-4	95781334608067e-01;0	1547992583079733;8	65684862623100e-04;5	21785996648066e-03;B4GALT1
1	40673630364388e+03;-8	68845528555868e-03;0	1197892215699946;9	46038414590271e-01;9	76583985765455e-01;CHMP5
1	29836192936618e+03;-6	18465184004461e-03;0	1269068222927781;9	58140123612020e-01;9	82268128789882e-01;NFX1
8	63165163518737e+00;-8	95386276185479e-02;0	5341864349916821;7	04712244395369e-01;8	42858437891121e-01;AQP6
9	04354775910262e+02;3	52135425889506e-01;0	1163898886995885;2	00133466732872e-03;1	07314290952592e-02;DIMT1
8	15528300331552e+02;3	64683908487502e-01;0	1882490326738603;4	04549922518857e-02;1	23212614438599e-01;IPO11
5	67501784504034e+01;3	38023898772460e-01;0	7286983391120606;2	91407215694691e-02;9	53851604193318e-02;FOLH1
2	96699895027775e+03;1	72025087136828e-01;0	1173888619886883;1	35975930292658e-01;2	97576868925453e-01;EIF2AK1
1	60849688725351e+00;3	63180580003883e-02;0	5834235207937292;5	26236560109016e-01;NA;NME8
4	52903708724255e+02;7	85374474781074e-02;0	2355139504696816;7	17971159024311e-01;8	51097910479701e-01;EPDR1
4	12180894983375e+02;-2	97929287264833e-01;0	1762638362985151;7	49650005493665e-02;1	94452030452580e-01;SNX10
2	38993093701922e+03;1	19769460889959e-01;0	1065559646601705;2	47386174770502e-01;4	48406259178339e-01;SEPHS1
1	36437415106228e+03;-1	55790973651950e-01;0	1075834492349836;1	40082215091826e-01;3	04050200160447e-01;MRPL28
1	62526338784952e+01;3	05531648743421e-01;0	5477794625532588;3	11741606053639e-01;5	20015492196252e-01;HBQ1
5	83023876917940e+02;-8	91065745987738e-02;0	1473178295689373;5	30279693772715e-01;7	21460418887822e-01;ITPKC
6	84491436054649e-01;-3	73611069404133e-02;0	5862536510220485;6	71015606377243e-01;NA;CEACAM6
1	15264055989546e+01;-9	85380523910733e-03;0	4940693892259472;9	68326904319607e-01;9	87162080543039e-01;FAT2
1	04903416146734e+03;1	99867609984290e-01;0	1193342800980190;8	72159473777080e-02;2	17001727903995e-01;RBM22
5	34926171837407e+03;-2	98658207331050e-01;0	1040370099383103;3	49887868297600e-03;1	72074738090663e-02;TMED2
1	61860527054553e+02;3	63830882749996e-01;0	2385753758650465;9	48342279240228e-02;2	30457273797084e-01;ERO1B
1	27530559111859e+03;-3	53033436191830e-01;0	1226832468435082;3	19221293057578e-03;1	59094337688930e-02;ZFAND6
7	84772150577053e+00;-4	76719280686690e-01;0	7507866905130559;9	02690663219540e-02;2	22342141023729e-01;HSD17B2
1	23920294009984e+03;2	74190237360783e-01;0	1514146239037169;5	90836680123587e-02;1	63672853262113e-01;TXLNG
4	24735195821280e+01;-5	12523828819390e-02;0	3899929153615642;8	58604140421347e-01;9	32466805048759e-01;PPEF1
4	17071537420682e+00;-6	19183693618552e-02;0	5465833419746038;7	71584050556245e-01;8	81697580021817e-01;LAT2
4	64923952918497e+03;7	17887051850913e-02;0	1119850754370461;5	04656560607156e-01;7	01529178658867e-01;HUWE1
5	58876448584075e+02;-1	00741133179813e-01;0	1738098371957444;5	42902845032522e-01;7	30904681462993e-01;ZW10
1	09775931435564e+03;8	02994744412899e-02;0	1437093914723666;5	60845903019427e-01;7	45122266873761e-01;ALG9
1	87773492476229e+01;2	52186761653279e-01;0	5706527821508004;3	44618149478735e-01;5	54112686153579e-01;MYBPC2
3	96060418648999e+01;4	70855160430580e-01;0	5031721335126169;1	59764054564752e-01;3	33740617477598e-01;NOX4
2	76594947993397e+02;-1	64539141626598e-01;0	2178434937495427;4	14492397008743e-01;6	22402549650415e-01;ACOX3
1	64231784078017e+03;-1	19417532183798e-01;0	1052356704319397;2	47463554986915e-01;4	48455552091478e-01;MTMR2
3	04809137980472e+03;-4	81212327283383e-01;0	1312069660974667;1	61743533489592e-04;1	19895496911074e-03;PPP1R15A
3	56853837767639e+02;1	02147074710614e+00;0	2562339137398240;1	61098683000285e-05;1	49722083337550e-04;HSD17B14
4	12684364808550e+02;3	02236743445456e-01;0	1599220391799896;4	92990915017072e-02;1	43054613300619e-01;TRIP6
4	94558660263395e+02;-5	45425767036510e-01;0	1923244219486145;2	61461126431727e-03;1	34315413957684e-02;ACHE
2	17596426202296e+04;-1	94155843938360e-01;0	1302949154788302;1	24320090132148e-01;2	80041423095759e-01;FTL
2	59598674687495e+03;-3	93980528437546e-01;0	1053945550916724;1	39650081650232e-04;1	05131687415878e-03;SRRT
6	20084872274271e+02;-7	67391363922133e-01;0	1579364218394127;4	61983052658424e-07;5	73770751710309e-06;BAX
1	11393046871353e+03;1	40038602749927e-01;0	1217369073473814;2	40094725405911e-01;4	38660083056067e-01;NLK
1	58499704048425e+03;-1	57587613027584e-01;0	1079973126301511;1	36622504180909e-01;2	98562972094961e-01;PIGS
6	12754528684728e+02;-1	01337722321871e+00;0	1873560552784234;1	59275572217947e-08;2	45182861901736e-07;ADAMTS2
0	00000000000000e+00;NA;NA;NA;NA;TMPRSS11E
2	12183982076958e+03;-2	38532774127220e-01;0	1348977618906960;6	79618607770998e-02;1	81069525314300e-01;ATXN7L3
5	18649899631564e+02;1	03933996490030e-01;0	1738943191593439;5	32518932926371e-01;7	23025022355093e-01;PGS1
2	17162591547015e+03;-1	21620373863532e-01;0	0954536645944179;1	96190260894670e-01;3	81992847010517e-01;PSMC5
6	31159866552765e+02;6	61954890860871e-01;0	1708305170602079;5	06622125047540e-05;4	20350539408061e-04;UIMC1
3	05006604702994e-01;2	32667640520127e-04;0	5851892425456903;9	87221467914854e-01;NA;CETP
1	74827426101604e+03;-6	45781605822150e-01;0	2321957470290850;2	50306876005537e-03;1	29628643522775e-02;MMP2
1	63103843461735e+01;-1	91160758406759e-01;0	5070675293067070;5	04754012330705e-01;7	01529178658867e-01;MT3
1	75438157734175e+02;-6	32691974526544e-01;0	2930966813741130;1	37415219556276e-02;5	28147269658016e-02;LPCAT2
2	34249518980891e+03;-4	35393636531775e-01;0	1486428494883738;2	38907760836919e-03;1	24773801919270e-02;GNAO1
1	32828107715694e+03;1	21594422479260e-01;0	1218803195565811;3	08933918239249e-01;5	16924163165607e-01;OGFOD1
5	88273138263048e+02;1	68621348848710e-01;0	1519281820538064;2	54880146827994e-01;4	58271426972827e-01;SH3BP2
9	48527100116309e+02;4	47796490976905e-02;0	1129315635004387;6	87751127323127e-01;8	33095306189435e-01;NOP14
5	03320794292209e+03;-9	88441953997133e-02;0	0924598995014651;2	78367951520009e-01;4	84761122995560e-01;ADD1
3	94856544317912e+02;1	93138849303074e-01;0	2073533581934116;3	19965388117095e-01;5	29406665551557e-01;L2HGDH
8	29501695304655e+02;4	89934804562223e-01;0	1734308172226062;3	04735990071932e-03;1	53027300212576e-02;TXNDC16
3	20753192764369e+03;-3	93781613981629e-02;0	1044284266831079;7	00230305143143e-01;8	40520922393596e-01;RTRAF
5	46121330875234e+02;-2	47459461677099e+00;0	2622992049875288;2	74109226971681e-22;1	34215893272271e-20;NID2
6	37887009611582e+02;2	81180498833123e-01;0	1731858466287411;8	90571329884935e-02;2	20447241103927e-01;GMCL1
7	30549099350745e+03;-5	77237923236503e-02;0	0884340367885672;5	08325731934594e-01;7	04166167276021e-01;SF3B2
1	47077446125513e+03;-1	70862822523702e-01;0	1183188924329001;1	39650633133603e-01;3	03371352298985e-01;KLHL42
2	79789089772096e+04;-2	64238984358332e-01;0	0872937301282338;2	16929625278547e-03;1	15077656959875e-02;GNAS
1	80522990878639e+03;-2	96873740599694e-01;0	1660907056768801;6	16080449410598e-02;1	69045694615333e-01;DNM1L
1	83346869636301e+01;1	87252414534095e+00;1	1325773770480332;4	64261414851350e-03;2	18810126746396e-02;PTHLH
6	56650262439000e+02;-2	69496953650100e+00;0	2063171589718191;3	67744889783615e-40;4	05699794457579e-38;PHACTR3
8	05660778447275e+02;-2	75220007007112e-01;0	1530704194361971;6	18969123561333e-02;1	69509901567394e-01;ERGIC2
5	98309184980022e+01;-1	51142092217933e+00;0	6151771223333462;1	29216038632639e-03;7	39938815265148e-03;TFAP2C
5	00540715693846e+02;6	11058214899945e-01;0	1980114332274672;1	04695635448020e-03;6	17735357123478e-03;AURKA
3	16133247595111e+00;-2	81033060830434e-02;0	5493812286141547;8	88358060984405e-01;9	48787019256778e-01;CASS4
3	90249883122355e+02;-1	01967988388512e-01;0	1587406204296072;5	03631007929115e-01;7	00785843484050e-01;PIR
1	69605642291217e+02;-8	80639115391329e-02;0	2243667051216996;6	69482369109625e-01;8	19912896644091e-01;AAMDC
5	69793013624655e+02;4	09447527750112e-01;0	2114504782834989;3	75757591267008e-02;1	16346841149064e-01;RFX2
9	06437566185923e+02;1	56611606457457e-01;0	1286414364844894;2	12493083625014e-01;4	03755462112191e-01;METTL2A
7	63654751222204e+00;2	30677127401266e-01;0	5460054909389052;4	06905299395512e-01;6	16289111084457e-01;SULT2B1
2	39785498063878e+02;2	85447649230187e-01;0	1892404388264781;1	10798934555399e-01;2	58471820145593e-01;ALG6
1	20811970978663e+03;-8	99917410143395e-02;0	1342619356078939;4	90482161256523e-01;6	90228124880045e-01;CNOT3
5	62360168545268e+02;5	21317128298283e-01;0	1832772354212922;2	68299626609858e-03;1	37276007064740e-02;PTPN4
2	55561683469993e+03;-5	47998095021312e-02;0	1162415623182082;6	29254048513660e-01;7	93090857195778e-01;DDX18
9	29404310106851e+03;9	03815015241690e-02;0	0866482269353966;2	92590939844344e-01;5	00304752860517e-01;KHSRP
1	48015133714189e+03;-1	16263645632496e-02;0	1609148956544141;9	38415560919130e-01;9	72817026677916e-01;GNA11
1	37909942277371e+03;5	51442389721267e-01;0	1602552722054255;3	40472479499703e-04;2	30576891004877e-03;ASAP3
2	81665583778944e+02;6	99549203704310e-02;0	1816493945238733;6	86989819276458e-01;8	32773129892176e-01;EDEM2
7	81061527685043e+02;7	81218752967047e-02;0	2455063334963878;7	28570015739720e-01;8	57285128629409e-01;DNMT3B
1	71506148660455e-01;4	33935654642917e-02;0	5902456530853685;8	27694973288584e-01;NA;REM1
2	40187117854850e+03;6	48411910145553e-01;0	1242933337225582;9	55507304098504e-08;1	32481198904953e-06;TPX2
7	65707745730898e+01;8	71513372092876e-02;0	3910815708413252;7	68992218247074e-01;8	80533614426108e-01;FER1L4
1	07761199593647e+03;-6	36195175489975e-02;0	1361945310625571;6	30043564822604e-01;7	93541900519892e-01;PDRG1
2	10261838478238e+03;2	12454161440563e-01;0	1244359871243137;8	09868483422550e-02;2	05683807527751e-01;EPB41L1
3	66013807701413e+00;-1	50287485673753e-01;0	5637880066440463;4	99040624536628e-01;6	97020496249210e-01;SLC15A1
1	01271637059991e+02;-8	64332432737144e-03;0	3460553472572146;9	73151052552219e-01;9	89062931371606e-01;DOCK9
7	74875795093258e+02;4	17550148294927e-01;0	1735163707012062;1	16197603951313e-02;4	63856059374104e-02;ANKRD10
3	85692435969562e+02;1	74608582103645e-01;0	1653151030626982;2	70999949118823e-01;4	76516242685125e-01;TGDS
4	85284845790737e+02;1	53661604024086e-01;0	1738097470130227;3	55412692720606e-01;5	66075719125093e-01;DOCK3
4	02235598443298e+02;3	57383430528152e-01;0	1625911471673528;2	19438123791691e-02;7	68527953832081e-02;C3orf18
4	97362991234138e+02;6	35161383044264e-02;0	1469199121221853;6	56346811937379e-01;8	10814754614550e-01;COQ9
5	29713296913264e+00;-4	52823465235205e-01;0	7997905526806351;5	83074792558317e-02;1	62265846972941e-01;TMEM40
1	71068479781087e+02;-2	36459571353609e-01;0	2801828262933421;3	35728608974556e-01;5	44329284186997e-01;KIF9
7	86723190064419e+02;-9	08579761970422e-01;0	1422253328280718;5	17628818802811e-11;1	07570491274928e-09;ARHGAP28
5	78241934796752e+02;2	00931083241537e-01;0	1620457085024871;1	97130601287711e-01;3	83280907986725e-01;CRLS1
0	00000000000000e+00;NA;NA;NA;NA;DEFB127
1	41909407106497e+02;-3	32603093883414e-01;0	3010351261554546;1	98328153513341e-01;3	85022893720447e-01;PPP1R13B
2	09446024020129e+03;-4	24263841934989e-03;0	1156271944864284;9	67967160111989e-01;9	87055581591756e-01;ATRN
5	94212615295166e+02;2	76612030986768e-03;0	1494164157760902;9	85836238518413e-01;9	93675779978629e-01;SMOX
7	84221990302124e+00;7	24120613366804e-02;0	5256339739490418;7	71289654954243e-01;8	81517941782696e-01;SIGLEC1
2	68202912953342e+03;-2	98900000669682e-01;0	1016408380334324;2	76159732381865e-03;1	40533221444439e-02;FKBP1A
1	90193844492686e+03;3	09516246260221e-01;0	1262310108874642;1	18045446954169e-02;4	69449983970828e-02;NSFL1C
4	12638354223543e+01;-1	03433401892453e+00;0	6899113989595760;1	83440018466020e-02;6	63889090046509e-02;SLC4A11
7	98486000292101e+02;5	98307693948652e-02;0	1563557641832416;6	96696421885518e-01;8	38450199479927e-01;C20orf194
1	84975402579409e+02;1	75908603294422e-01;0	2766614745381527;4	72598613473226e-01;6	75430130630040e-01;ZNF343
3	28585223434501e+02;6	73294469855297e-01;0	2341781923306745;1	80029111994175e-03;9	80341343558771e-03;EBF4
2	73226786278558e+03;-1	95824493948689e-01;0	1308780250789326;1	22621185415453e-01;2	77333058180837e-01;CPXM1
2	39542985495650e+03;-3	28311218402479e-01;0	1257779496648798;7	40321979884723e-03;3	20752349684843e-02;MAVS
9	25370849598643e+02;2	09553482210220e-01;0	1614171456386285;1	76902958632977e-01;3	57526820840050e-01;LZTS3
1	22008526598343e+00;8	39158108637018e-02;0	5923501219476418;4	07083340617024e-01;NA;F11
2	45345283780589e+03;4	76165020279481e-01;0	1060832506612117;4	91609834600182e-06;5	07646518908700e-05;XRN2
5	16985373602713e+02;1	48769151863143e+00;0	2172373082206521;1	04317365971694e-12;2	60385469922642e-11;KIZ
2	80939914772449e+03;-7	29219134213331e-02;0	1156130484018515;5	19730622787971e-01;7	12880353354166e-01;DYNLL1
1	47594248966422e+02;2	67061920614935e+00;0	3212891265225737;7	30980954510205e-18;2	77369248811176e-16;TESC
1	26540393476181e+03;7	45532053055604e-01;0	1222651039595214;4	60957734450904e-10;8	46684134646101e-09;SNX5
5	60682584169061e+04;8	08346996086783e-02;0	1072079831518224;4	20322523180514e-01;6	28146511772067e-01;AC004086.1
0	00000000000000e+00;NA;NA;NA;NA;SIRPG
1	48711446650671e+03;-3	45681848607483e-01;0	1569882449080207;2	68110093469113e-02;8	95470676598765e-02;MAPKAPK5
2	21324430926674e+01;-2	56479638559529e+00;0	8777558893501303;1	53925051467665e-04;1	14718453704341e-03;P2RX7
7	74920097191989e+02;2	37306907611257e-01;0	1512302287647672;1	04201890699131e-01;2	46792498088374e-01;ESF1
6	40435869263033e+02;2	66397537606218e-01;0	1470611782481206;6	17033226603240e-02;1	69213101516850e-01;RBBP9
2	10606642870239e+03;-2	24328194496803e-01;0	1084493525054877;3	50764252948169e-02;1	10464470990126e-01;ANAPC5
8	80943291130190e+02;-6	10563603184031e-01;0	1703291777852508;1	74649301049026e-04;1	28324478936407e-03;SLC23A2
1	39304817447964e+02;-7	64966107369390e-02;0	2482536946329756;7	31417326044584e-01;8	58693454054313e-01;SLC8B1
1	57435142695219e+03;1	30346500452833e-02;0	1076059341134012;9	03031139778876e-01;9	55741711427941e-01;TMEM230
2	13211357966028e+02;4	37227870148765e-01;0	2119748260361336;2	67609827079382e-02;8	94468455126746e-02;DZANK1
1	76815174136732e+03;1	17674452326388e-01;0	1118259219361303;2	84336330177941e-01;4	91423178278800e-01;KDM2B
9	20422800123873e+01;-1	82538302749692e+00;0	5253167609955189;3	93651938791307e-05;3	35976478036210e-04;CFAP61
4	67465948123865e+02;-4	70800302190716e-01;0	2169561353040411;1	91683471880893e-02;6	87628865807973e-02;LHX5
1	08157231927430e+02;1	49389061442450e-01;0	2627044698361164;5	26827566491691e-01;7	18959403109317e-01;TASP1
2	71944573290625e+00;-1	48626256479598e-01;0	5926939090692998;3	58594746661025e-01;5	69418508425218e-01;AC004551.1
2	55961458391546e+03;1	01556520827756e-01;0	1173762005217964;3	77793230217638e-01;5	87516866120832e-01;GCN1
5	40617447253933e+04;2	25369897196992e-01;0	1136717934619732;4	22569834623223e-02;1	27251619322532e-01;RPLP0
1	81884813198518e+03;-1	10386855109805e+00;0	1056870085200180;3	55726931043927e-26;2	17724373685516e-24;PXN
2	54250564439185e+01;-8	94836562994115e-02;0	4181623543869730;7	60656215628617e-01;8	76692410856532e-01;SIRT4
2	31113900601230e+01;2	99500205874001e-01;0	4560401796431279;3	40723853572844e-01;5	49834466009379e-01;RPH3A
2	08687889391751e+02;-1	41764869277757e-01;0	2053109750970790;4	59989805839483e-01;6	64855463806165e-01;KIF16B
6	53781630668159e+02;-1	00524934381886e-01;0	2428198761283958;6	47240846495049e-01;8	05243906759474e-01;TRMT6
1	10167502168227e+03;-1	55927791456463e-01;0	1588024086628102;3	06711265057479e-01;5	14685850181265e-01;CHGB
8	24899926361494e+03;-1	47876213759599e-01;0	0937854814880765;1	09751833230550e-01;2	56665122405900e-01;PEBP1
8	56148784738118e-01;6	46512350320112e-02;0	5945842898584645;4	01291574850160e-01;NA;TBX5
9	99344684874882e+02;-2	67109064688517e-01;0	1192593090116784;2	20954638366948e-02;7	72930377156801e-02;BRAP
3	39939544617094e+03;2	42454404963021e-01;0	1034692815145965;1	70279513820004e-02;6	25408029385761e-02;ERP29
3	16955469863319e+01;-4	12819194257010e-01;0	4941381405842076;2	07893333085690e-01;3	97546506409956e-01;NOS1
1	28585958932850e+04;-5	03676874221602e-01;0	1220689422458390;2	36018694030620e-05;2	12286165058643e-04;FUS
1	69577941857920e+03;5	24704922377593e-01;0	1913409135594594;3	67695961230752e-03;1	79401097982965e-02;IGBP1
1	25214671091042e+02;3	87814130970591e-01;0	2630881134648528;9	96700981081659e-02;2	39390403627085e-01;FXYD5
8	37261243831572e+02;-2	12629540250535e-01;0	1299131779452941;9	27841432302287e-02;2	26535274291072e-01;ZNF302
1	23518851355023e+03;5	50492828024597e-01;0	1516614021197183;1	67046717400695e-04;1	23450110280481e-03;GRAMD1A
5	82280220144437e+00;-5	27889228809228e-01;0	9203451083857744;2	73869727559433e-02;9	10156292969362e-02;FXYD3
9	62621114993747e+02;4	28687056175395e-01;0	1572953487225034;4	59680125023981e-03;2	16765255789672e-02;HEPH
7	79438438924829e+02;2	36377428815272e-01;0	1310429129247825;6	43273607052754e-02;1	74148721304750e-01;CDIP1
1	49022625422643e+01;1	90368258230528e-01;0	4902983017935472;5	20690648722127e-01;7	13797903962711e-01;CMTM1
2	10838177942394e+01;-1	16030755526402e-01;0	4828034059317472;6	82310241587666e-01;8	29484296146844e-01;KCNH4
1	16028006379445e+04;7	53796171443142e-02;0	1034900687233478;4	44948496030533e-01;6	50743491970049e-01;GANAB
4	22699561795449e+02;-1	19147734399262e+00;0	1699266209892571;4	55378069142066e-13;1	16932713386595e-11;GMIP
2	74713556067495e+02;-7	17042638792213e-02;0	2286948227897483;7	32066840889485e-01;8	58948173606676e-01;RBM41
1	45409920203176e+03;1	83620141752674e-01;0	1135673901975777;1	00032945956954e-01;2	39907247737879e-01;BIRC5
2	89635791891927e+01;4	69258198774272e-01;0	5099736186036967;1	62398629147492e-01;3	37919233918265e-01;LAG3
5	05749117223297e+03;-2	27647841522513e-01;0	1079830335283294;3	17599619891048e-02;1	02143852689036e-01;MLF2
1	60565116378870e+02;8	68441684138523e-02;0	2639510756515869;7	14764131408712e-01;8	49183311609153e-01;OTUB2
7	58850334381087e+02;8	73503444807934e-02;0	4013239541582835;7	70477983349175e-01;8	81278881178653e-01;DDX24
2	15187317300900e+02;2	68884494628946e-01;0	2230720158582223;1	92303986913522e-01;3	77510638633399e-01;ZBTB25
9	61114723192770e+02;-6	21805932276536e-01;0	1916423757397850;5	86574421975396e-04;3	71614961699549e-03;NECAP1
2	24818581723896e+02;-8	69341253796995e-01;0	3296407067404452;2	32816749640294e-03;1	22127999693905e-02;ARHGAP4
1	48703614220339e+02;2	36089386581487e-01;0	2666220858345813;3	21469533367327e-01;5	30648033893515e-01;ANKRD24
7	00694817518377e+02;1	23546888857975e-01;0	1512992896221970;3	89193159957203e-01;5	98782905540802e-01;DHX32
1	16179990153422e+03;2	06429894722612e-01;0	1238092079452531;8	85853198951395e-02;2	19583472561156e-01;RCOR1
1	78722151449337e+03;2	23695536473225e-02;0	1544829867548464;8	82187762592704e-01;9	45922213850210e-01;GPATCH2L
3	78404520009382e+03;3	92930101191491e-01;0	1144508227867683;4	44952725816266e-04;2	91502753511302e-03;LTBP4
5	59030490840122e+02;1	82716314129110e-01;0	1929458775432766;3	16694850169293e-01;5	25824076758231e-01;BLVRB
5	15062147650722e+02;3	76159903458450e-02;0	1465211268696863;7	92047129382036e-01;8	93155659149174e-01;SLC9A1
1	36696448089631e+03;2	43306343176494e-01;0	1243509373521202;4	54521889175693e-02;1	34534865905068e-01;SPTLC1
4	48190396727120e+03;2	04416254989642e-01;0	0972433722232763;3	31617889704685e-02;1	05644829319111e-01;PAPOLA
2	04572615224150e+03;7	28889418246497e-02;0	1109119669812572;5	02605261416513e-01;7	00012564840704e-01;CCNK
7	69720605204756e+03;-1	40861476424876e+00;0	1045213135412049;3	25533213315267e-42;4	01236523335894e-40;PCBP4
2	13763533551962e+01;8	37131589781507e+00;2	7698706630607401;9	22341968218916e-09;1	45747972201666e-07;RGS1
3	44782577223396e+02;-5	67205769860601e-01;0	1997346172097079;2	47369311554285e-03;1	28479637782568e-02;YPEL3
6	52158158738606e+02;3	08522159494059e-01;0	1547849395712578;3	86240417389807e-02;1	18769592904175e-01;MRPS33
1	28256862095307e+03;-8	21141399041144e-02;0	1433547770440172;5	53392996529372e-01;7	38990716827451e-01;NDUFB2
3	05704206661420e+03;5	94206319129234e-02;0	0990744162967695;5	43747516166042e-01;7	31343584667536e-01;NUDC
1	41630599214030e+03;-1	51295249734476e-01;0	1389307379650828;2	61527198330254e-01;4	65724799577351e-01;MAEA
5	90127353699793e+01;-4	76595303563715e-02;0	3803292231025516;8	67396441999133e-01;9	36704330279309e-01;ICAM1
3	41439551326004e+03;1	41827360361661e-01;0	0997996227662390;1	49549433920873e-01;3	18146349605266e-01;STRN4
5	36104351376185e+01;2	80571692588660e-01;0	3346142900095006;3	12795141928444e-01;5	21185521207280e-01;IRAK3
3	99352831033771e+00;-4	13856324192553e-01;0	7789718774414462;5	11628604420493e-02;1	46983224854574e-01;LYZ
0	00000000000000e+00;NA;NA;NA;NA;SI
1	11920274138096e+03;1	47192539091703e-02;0	1487528422760004;9	19976864223702e-01;9	63633755144094e-01;MUL1
4	54108899405330e+02;8	00588150253680e-01;0	2388227515764493;2	83342200796499e-04;1	96808853969492e-03;TFAP4
1	11839037942307e+03;5	01966069576159e-02;0	1492985242392834;7	23732059177820e-01;8	54965072856554e-01;PDCD7
1	60706959090589e+03;2	80271332867568e-02;0	1455168026990658;8	37536559844446e-01;9	21192282450609e-01;SPG21
0	00000000000000e+00;NA;NA;NA;NA;FETUB
1	57906750168580e+03;-2	32674704912565e-01;0	1212488615161231;4	94557523790770e-02;1	43369538770294e-01;DNAJB11
1	47954165590019e+02;3	90880421902996e-01;0	2880317797528325;1	20780044986652e-01;2	74838421696136e-01;P3H2
7	23303807882977e+00;-2	54087518903027e-01;0	6037278151304495;2	79630774026942e-01;4	85720908720048e-01;THPO
7	78080490452197e+01;-7	89809848762494e-03;0	3429872967388272;9	75179179327239e-01;9	89406885775556e-01;CHRD
1	40456937870068e+01;3	03422575485777e-02;0	4718548157479198;9	17422554385624e-01;9	62892851105381e-01;FLT3LG
7	82659250112337e+02;-1	32023220053133e-01;0	1680800762681480;4	11285395116279e-01;6	19569797952537e-01;RAB11FIP3
5	62361725470606e+02;-7	21952131527393e-02;0	1401332764051157;5	95265867834288e-01;7	69796786536498e-01;GNPTG
1	23586954285339e+03;-1	62286906234516e-01;0	1899604230351741;3	64894279828968e-01;5	74825083217568e-01;ZNF268
2	54018882932667e+03;-4	13612611958969e-01;0	1340308729966188;1	48284458988644e-03;8	32071064361390e-03;GOLGA3
3	31305571959029e+03;1	43640019264482e-01;0	0971990654694074;1	34279884135094e-01;2	94925276596791e-01;PABPC4
0	00000000000000e+00;NA;NA;NA;NA;CD209
1	12517774504547e+03;5	63846088523469e-01;0	1570593770939711;1	90487328713701e-04;1	38784734560590e-03;CERS4
2	16836189629561e+02;-7	14741528877401e-01;0	2056391432741769;2	12394658371620e-04;1	52385280386094e-03;MCOLN1
1	17030637194070e+03;-3	58496312715130e-02;0	1428529620760690;8	01035912668004e-01;8	99330591421005e-01;USP48
7	48982196324506e+03;1	41339823744198e-01;0	1051770994771084;1	72636741369017e-01;3	52049730915914e-01;EFNB1
2	33203350369514e+03;-4	25526538379638e-02;0	1066802733209476;6	83964771333324e-01;8	30648164804917e-01;PDPR
4	41558522220930e+03;3	69094617684626e-01;0	1572978314338586;1	48129044405080e-02;5	60051254835539e-02;AARS
6	99858525280577e+03;2	94654106268254e-01;0	0859465488859382;5	42274862862297e-04;3	46621471712266e-03;GLG1
7	45067090193281e+02;3	68790975562587e-01;0	1517939319748228;1	17910713592185e-02;4	69122945974964e-02;KIF4A
1	99664714385964e+03;6	75122914084543e-01;0	1937091383716720;2	25790173071452e-04;1	60833876968234e-03;TNRC6A
1	07654124879106e+03;-3	04191243507066e-01;0	2179474085311947;1	31344645056849e-01;2	90446856775056e-01;PLEKHG2
1	57711876837244e+03;-4	71807848078879e-01;0	1696506785997407;3	57296740828197e-03;1	75176216345457e-02;DLL3
1	26935030098290e+03;-1	39295272772173e-01;0	1302909664788029;2	72166998016987e-01;4	77581599269474e-01;"NAT14"
2	76610690184147e+02;-2	03498858820313e+00;0	2488398252116994;2	54288503057461e-17;9	14415317231980e-16;PITPNM2
1	21263721071671e+03;2	94610771233846e-02;0	1341274031739556;8	22913823616404e-01;9	12918426795306e-01;EXOC1
1	37677949938139e+03;2	55151809450733e-01;0	1345383243074640;5	18821848429065e-02;1	48572089010163e-01;RBM27
2	47267736941520e+02;-7	32548862408723e+00;0	5200491818327210;6	15636294582154e-45;8	33534231573656e-43;POU4F3
2	91469843073295e+03;-1	86395743599247e-01;0	1560303302689916;2	13564186143388e-01;4	05182498381595e-01;OSBPL8
1	74082581568043e+02;6	20509189572282e-02;0	2384968087283212;7	78112865090823e-01;8	84970925601578e-01;DTX2
1	17799206057655e+01;-2	38593778147967e-01;0	5077567973957471;4	22420459717430e-01;6	30385642624408e-01;NLRC4
3	65590871675447e+02;-1	62817866371016e-01;0	2250677530083953;4	32125761756529e-01;6	39052678039941e-01;PUS7
1	25212483717689e+00;3	85655952521934e-02;0	5852378065114523;6	84403408360666e-01;NA;LAMB4
2	70287567244453e+03;1	29224048580688e+00;0	1578918237035187;5	91634840720528e-17;2	05713966407729e-15;NRCAM
1	64913365482509e+03;-1	04800743514841e+00;0	5763026187973816;1	05500396036827e-02;4	29010939242360e-02;LAMB1
6	52183246577407e+00;-3	88516319397918e-01;0	7353803811595739;7	52433016007885e-02;1	94812753502748e-01;SLC26A4
6	57155159394780e-01;-6	31024574244501e-02;0	5942521874203202;4	73302309661454e-01;NA;SLC26A3
1	88187358531447e+03;-1	28169524655160e-01;0	1115504736300298;2	40696398573538e-01;4	39400003606361e-01;DLD
6	10726217791286e+02;-1	17295093088486e-01;0	1767230187734649;4	85154977828579e-01;6	86080848532392e-01;WDR7
2	20501671902275e+03;2	03735661229422e-01;0	1340227668220786;1	18629960795344e-01;2	71710195993130e-01;TXNL1
1	40656527940806e+01;-4	73547599601680e+00;1	2831040938963945;3	41904613789724e-05;2	96627148429609e-04;IL5RA
5	25256914470683e+01;8	62827462430562e-01;0	4557521896689123;1	40748456775128e-02;5	38756997105395e-02;ABCC6
2	25190447359783e+03;1	18481135307169e-01;0	1276331140663438;3	42372059121742e-01;5	51547993566232e-01;CMTM6
1	63653749126054e+03;3	09225808513475e-01;0	1549021678367249;3	82792653566847e-02;1	18054707584930e-01;ITGA6
4	58721018045498e+01;1	30193904579896e-01;0	4077246820281350;6	62796115670713e-01;8	15101936534833e-01;RAPGEF4
5	56198046688453e+02;-2	64543007430363e-01;0	1672899132469626;9	81749421574390e-02;2	36644377703479e-01;MAP3K20
1	17246932435961e+00;-9	20353771947995e-02;0	5995867751024362;2	77181774412247e-01;NA;SMPX
1	40947462709271e+03;-8	61132605005256e-02;0	1262705658935198;4	83863681374273e-01;6	84937242528565e-01;FH
1	16070056371996e+02;-2	42105822642058e-01;0	3601566053041155;3	99256290811979e-01;6	08198109798942e-01;SEL1L3
7	45713982999836e+01;1	81859465358607e+00;0	4344112605399225;2	60415343313322e-06;2	83840615246118e-05;TF
4	09029681209227e+03;-5	67792481409151e-02;0	1067522808692717;5	87613256872467e-01;7	64399923091351e-01;CDV3
6	35711626159922e+01;-6	22876943502332e-01;0	4378834776171665;5	89399720333963e-02;1	63466042858606e-01;MYO15A
3	87883191083483e+03;1	43385793353177e-01;0	1072969120592454;1	74441626454107e-01;3	54476492096396e-01;ALKBH5
0	00000000000000e+00;NA;NA;NA;NA;APOH
1	48780731405260e+02;-5	59851143428361e-01;0	2445867854017155;1	18737590799923e-02;4	71572938394715e-02;NLRP1
3	96928851730475e+02;-7	68772197934204e-01;0	1689961119553824;2	06976217594292e-06;2	30903805296204e-05;PITPNM3
1	14040464719481e+03;1	35065458858039e-01;0	1155663052960989;2	33466390310455e-01;4	30067133336265e-01;SPAG7
5	70399360747669e+02;-3	46739448162550e-02;0	1315839470891696;7	85943714594472e-01;8	89159669557874e-01;ORC6
1	32001544887693e+03;-7	52930049516802e-01;0	1738628845695762;5	90981855962659e-06;6	01482216956984e-05;ZFHX4
7	49096567459340e+02;-3	58902734471713e+00;0	2358679942134961;1	73078448114115e-53;3	06263170761927e-51;SLC17A6
5	97233445434548e+00;-2	44253563657951e-01;0	5810650823305018;3	34011508928310e-01;5	42748778998016e-01;CPA1
4	75622690368360e+02;-4	69504987674539e-02;0	1708428738019464;7	72869958598198e-01;8	82715484411235e-01;ZC3HC1
3	81500498708559e+00;4	51607924856065e-02;0	5475797895979266;8	32516239562195e-01;9	18732082874284e-01;ESR1
1	41330991127100e+02;-2	93175112236891e-01;0	2758678948286954;2	28072373542410e-01;4	23666903310196e-01;RGS17
4	24968847485402e+01;-2	04316278490043e+00;0	4971438356572626;3	15124519085179e-06;3	36836447672866e-05;ANGPT2
1	04998325650134e+03;5	19706652578855e-01;0	1565150853908373;5	66231009652943e-04;3	60002867467712e-03;TMEM101
1	00449562498374e+03;4	05377115233481e-01;0	1438434316399610;3	60800990957284e-03;1	76567231938351e-02;CD200
4	69600633409513e+02;-8	32958512408392e-01;0	2477469562769078;2	52427382208266e-04;1	77893618881157e-03;CCDC80
6	15502604206001e-01;1	24551646708449e-02;0	5850083590899169;8	29155795064065e-01;NA;CMA1
8	83084068503556e+02;3	60707567442771e-01;0	1382896917333472;7	18917695170277e-03;3	13454429082293e-02;PSME1
7	36150682369087e+02;1	82491451430934e-01;0	1361580441033280;1	68429746588995e-01;3	46554965581224e-01;PPP2R3C
5	84952282559042e+02;7	18509427066356e-01;0	1950612685873579;9	77413598157769e-05;7	64144174377762e-04;HAUS4
8	39611004656046e+02;2	36715657478065e-01;0	1629982418202865;1	30531930969838e-01;2	89186397705833e-01;JPH4
4	33157307553826e+01;-1	39367547025786e+00;0	6800414183421893;3	78479106934388e-03;1	83859162792372e-02;MYH7
8	64539096043540e-01;3	84330098872392e-02;0	5876620270958790;6	30788012969161e-01;NA;CEBPE
8	73222388636754e+02;-1	48677425119594e+00;0	2282336263352743;9	97722307758594e-12;2	23449788023328e-10;SLC7A8
3	23074827036803e+02;2	39077655935310e-02;0	2096814374238418;9	04463860386731e-01;9	56314152093218e-01;OSGEP
1	99637381803998e+03;-3	93243549911274e-01;0	1182092996057350;6	65687611347795e-04;4	16276031840720e-03;SLC22A17
1	31427575625600e+03;-1	29735536410555e-01;0	1570039416493968;3	90098955792625e-01;5	99780500509789e-01;RNF31
8	33103160914349e+02;-1	18463549982052e-01;0	1227459661403096;3	22300759465751e-01;5	31674282183119e-01;SCFD1
8	76731763084307e+02;4	34569847334577e-01;0	1654433866331331;6	11118468870804e-03;2	74755951247003e-02;G2E3
1	90723718371674e+03;-3	56042336543715e-01;0	1650243384446505;2	46728466069887e-02;8	40070707868359e-02;HECTD1
2	11101642760452e+04;3	37750086947530e-01;0	1048978186147633;1	01198755205558e-03;5	99875340973044e-03;HNRNPC
1	07891891035403e+00;3	51632533731945e-02;0	5829936171285616;7	35865263957706e-01;NA;RPGRIP1
6	68399966391031e+03;9	23757677493161e-04;0	1028325333622522;9	83229005976370e-01;9	92784848973115e-01;SUPT16H
1	77533044357240e+03;-1	90325211176576e-01;0	1182271236455560;9	98182604469985e-02;2	39649644103809e-01;TOX4
3	40598433296194e+02;-7	41202143564278e-02;0	1676886514100089;6	43624820053567e-01;8	02936115035415e-01;GEMIN2
1	12425811317945e+01;5	93919963157601e-02;0	5212405219692979;8	13070050322161e-01;9	06895583808130e-01;TGM1
6	51082542562878e+02;-5	33179900129317e-02;0	1396451062741963;6	88875346717864e-01;8	33778964956092e-01;AL096870.1
2	16764521364679e+00;2	24071871287719e-01;0	6490240550491596;5	42147690501026e-02;1	53456818571972e-01;DAZL
0	00000000000000e+00;NA;NA;NA;NA;TBL1Y
2	28725996506956e+03;-7	47366283096674e-01;0	2304176448513482;4	47562971169774e-04;2	92890714783823e-03;SEMA6A
8	40238109080060e+02;2	45777363956160e-01;0	1479354801038486;8	59935020473575e-02;2	14707441825981e-01;TRPM7
1	42781660467248e+03;9	78585463428794e-01;0	1720799444020765;3	55398157139692e-09;5	89209263859051e-08;TYRO3
3	75197054038880e+02;6	92857428297811e-03;0	2452883518240052;9	77199628570104e-01;9	90220091954692e-01;WDR76
1	20510275142866e+02;-4	19406069218648e+00;0	3689914480241972;5	11760586232762e-31;3	87550220218302e-29;CAPN3
2	62565631146327e+02;3	51474984405627e-01;0	1962311755391608;5	67070942983918e-02;1	58961230518231e-01;SNAP23
1	72848936013361e+01;-1	93823216512811e+00;0	8402387068715416;1	29484742993676e-03;7	41240014984939e-03;TBX15
5	05502148536313e+03;1	10725119904301e-01;0	1296235705833875;3	74831945689428e-01;5	84758775607669e-01;PHGDH
2	72769679096715e+02;-5	84460130540589e-01;0	2986692957736280;2	45694024820832e-02;8	37505933930556e-02;COL9A3
2	60374390533505e+03;-3	30347668556494e-01;0	1118441076826090;2	57612574584904e-03;1	32911429935953e-02;EZR
9	64833180807374e+03;-6	45380532527426e-01;0	0834161814964971;5	20402169920904e-15;1	59804597608701e-13;MYL6
1	96023284478852e+03;-2	02364630435046e-01;0	1803608306591740;2	37167418280216e-01;4	34823153416498e-01;AGO1
1	64292716521744e+02;6	40218166804014e-01;0	3096908664730314;1	70955964096046e-02;6	27505645989840e-02;TEKT2
5	54669245897757e+02;-3	61120610839226e-01;0	1884629933150761;4	22597280468241e-02;1	27251619322532e-01;CLSPN
6	82568033272108e+02;-3	18511405060212e-01;0	1820986559093450;6	47781966439149e-02;1	75040207199886e-01;RFFL
3	42499133721164e+01;-1	15944893611099e-01;0	4439412273580421;6	92981671070543e-01;8	36385063601464e-01;UNC13D
3	28485020261281e+02;2	39715123020141e-01;0	1936787536166465;1	89657186356936e-01;3	74239398975192e-01;MFSD11
7	14713398022018e+03;3	15371562979452e-01;0	1267663865958623;1	07460697242991e-02;4	35594824478733e-02;DPYSL2
1	12852723416516e+02;-1	54823209556999e-01;0	2648081192588276;5	11175160098761e-01;7	06552394530940e-01;TGFB2
5	49681816210910e+02;1	55998216100213e-01;0	1487882511829116;2	78976003299972e-01;4	85020305249043e-01;GPATCH2
1	51727277305050e+03;-2	14770653359248e-01;0	1713106499666542;1	88579196872412e-01;3	72819403374307e-01;NUP50
2	05122043796121e+02;4	81173085640088e-02;0	2080975412797368;8	06258716889632e-01;9	03074441479788e-01;CDC45
4	09341567749437e+02;-1	86380638310427e-01;0	5247318577675111;4	95716076838565e-01;6	94123527703158e-01;COMT
5	89894313042743e+02;-1	73804368645148e-01;0	1735720965615664;2	93319489528866e-01;5	00845820548685e-01;ADA2
0	00000000000000e+00;NA;NA;NA;NA;VNN3
1	16680255749731e+03;-3	97429377915079e-02;0	1331937936508842;7	58468021568267e-01;8	75159176284335e-01;ECHDC1
7	90891343572599e+02;-4	41762142244886e-01;0	1422399347565685;1	27792050151278e-03;7	32723618961705e-03;LRRFIP2
1	13334575834607e+03;1	52344002654704e-02;0	1146256605698225;8	93162317927910e-01;9	50857333444033e-01;SEC22C
3	80997035921687e+01;1	10527709171683e-01;0	3897940344554140;7	08609339297449e-01;8	45355190703158e-01;XYLB
2	09601272672695e+03;-8	00811391450983e-02;0	1372250150292092;5	47283176110775e-01;7	34037142472929e-01;HDAC6
0	00000000000000e+00;NA;NA;NA;NA;OR1I1
1	42504757911986e+01;-3	01852777234938e+00;1	0210860725578508;1	67265269657419e-04;1	23476451851193e-03;GABRP
0	00000000000000e+00;NA;NA;NA;NA;KRT31
4	94047463853301e+02;2	75434907189474e-03;0	2077877489348394;9	89523761351847e-01;9	95483741226019e-01;CDC6
3	03394183328169e+02;2	26944153515648e-01;0	1857586101795626;1	97609285884903e-01;3	84002735384907e-01;UPRT
1	62742533784422e+03;-3	59998738151354e-02;0	1124886959774306;7	43470116160655e-01;8	66129842645409e-01;CDC23
1	03351815260074e+03;1	61282766536112e-02;0	1277023851584902;8	98815968612422e-01;9	53671277074400e-01;AAAS
8	79253576398279e+03;-1	53518311794280e-01;0	1073792316953735;1	45373220234848e-01;3	11785694472244e-01;CBX5
[truncated: 35,952 more rows]
