# Supplementary material for: PTCH1-mutant human cerebellar organoids exhibit altered neural development and recapitulate early medulloblastoma tumorigenesis
Source: Dis Model Mech. 2024 Feb 27;17(2):dmm050323. doi: 10.1242/dmm.050323 (PMC10924233; doi:10.1242/dmm.050323)
Supplement: Table S2. Differentially expressed genes in heterozygous clones [file dmm-17-050323-TableS2.xlsx]

## Sheet: supp-3
baseMean;log2FoldChange;lfcSE;pvalue;padj;gene
2	66680456673434e+03;1	21877018165030e-01;0	0949883092776513;1	69609567875668e-01;3	62802107536681e-01;TSPAN6
8	34559309994689e+00;-5	09660770907348e-02;0	2492766109083900;4	69065738320534e-01;6	79169699258892e-01;TNMD
1	08854746048691e+03;-2	77687277540382e-01;0	0947047921844244;1	43790277582829e-03;1	00266754332126e-02;DPM1
2	58118195034210e+02;1	63381733842210e-01;0	1470632627371474;1	71893609404611e-01;3	66425322610638e-01;SCYL3
1	29006126214514e+02;4	33805619006734e-02;0	1862970772450543;7	36767420265368e-01;8	65286098763218e-01;C1orf112
2	33054713388078e+00;-1	05681899077718e-02;0	2471776375184287;8	48262103319768e-01;NA;FGR
5	34578482595279e+00;-1	26236708801736e-01;0	2835438545975577;1	32045367890555e-01;3	06376570062317e-01;CFH
1	18235909093826e+03;-2	10014176205406e-01;0	0850774179611177;8	34629974812951e-03;4	05965514329836e-02;FUCA2
5	51082608549535e+02;2	13233304442111e-02;0	0916929444744844;8	04224787859865e-01;9	04187454690248e-01;GCLC
7	78629048974365e+02;-1	15125655904070e-01;0	1528002825780204;3	50681509012952e-01;5	68892063520079e-01;NFYA
1	87226292247006e+02;2	64204279312463e-01;0	1369570020800564;2	48218766710494e-02;9	33182318446199e-02;STPG1
3	33429749729776e+02;1	82344805381608e-01;0	1617852749433707;1	58806012205733e-01;3	46819562334730e-01;NIPAL3
9	83579396915068e+02;-1	20736121596765e-01;0	0816926374000026;1	17411651532082e-01;2	85032394841527e-01;LAS1L
3	43701437813657e+02;3	08734720743372e-01;0	1207376506807439;4	23303046092406e-03;2	39775176059641e-02;ENPP4
4	52800620706767e+02;2	06430308590957e-01;0	1576446142006830;1	07165121581599e-01;2	67038677246160e-01;SEMA3F
3	43559231766377e+01;1	05691186079436e-01;0	2548791244937863;3	10015118691420e-01;5	30280774807443e-01;CFTR
6	24548421115346e+02;3	52285708513839e-01;0	1584156822586757;8	06421892593458e-03;3	96124277503381e-02;ANKIB1
3	48160873495414e+03;1	83396142551261e-01;0	0721189385282435;8	45644248053104e-03;4	09946447522453e-02;CYP51A1
6	03391118023418e+02;1	24502667924149e-01;0	1048823057626404;1	92153961472451e-01;3	93544352761203e-01;KRIT1
1	11619431397690e+02;3	41996701669962e-01;0	1904505175653524;2	04884297099753e-02;8	06729019429695e-02;RAD52
4	52809787256412e-01;-1	23549859690779e-02;0	2538569606790763;5	54493779027632e-01;NA;MYH16
9	07177433321751e+02;3	68058380073373e-02;0	1034032846078055;6	67342481397635e-01;8	22973625596191e-01;BAD
1	22810841024777e+03;-1	94120517350151e-01;0	0942071254897133;2	51788816349630e-02;9	43543173835302e-02;LAP3
3	75251519156207e+03;2	30338634878088e-01;0	0591698630617343;6	17386275676974e-05;7	07491299694695e-04;CD99
3	57628275253533e+01;3	44869548346962e-01;0	4755156207779576;3	31952927915141e-02;1	16016680717266e-01;HS3ST1
4	76614860697261e-02;6	47189544801891e-03;0	2534370878788433;9	30820302449620e-01;NA;AOC1
2	30178265235344e+00;1	50678461577603e-02;0	2481567279026806;7	81931218574889e-01;NA;WNT16
1	48859623696020e+02;-2	48532742786165e-01;0	2169306213965099;9	25881790482093e-02;2	42475580683048e-01;HECW1
5	69327362457505e+02;5	61065829574482e-02;0	1633946919411850;6	51730731682401e-01;8	12746559509817e-01;MAD1L1
4	55805635939651e+03;1	32138806253722e-01;0	0668793262290571;4	35936165822974e-02;1	41254693507299e-01;LASP1
6	33552684595210e+02;9	29731094866609e-03;0	1108185162221420;9	25198527807884e-01;9	65405234538551e-01;SNX11
1	24476832683404e+02;-1	04510032816029e-01;0	1849546649897388;4	26403692548051e-01;6	39292953105246e-01;TMEM176A
2	97709300763689e+03;-1	17978120697355e-01;0	1118714061266018;2	32999325459086e-01;4	44664755283583e-01;M6PR
6	05097275556590e+02;8	83568664233004e-01;0	1337217612818725;3	58015682238508e-12;2	39374793078240e-10;KLHL13
3	10094016470919e+02;-2	16376043215957e+00;0	5002201127092966;3	57648900145721e-07;7	66629898906685e-06;CYP26B1
3	09484212088666e+02;1	75380193360723e-01;0	1866571806115896;1	99337442470006e-01;4	04020298460835e-01;ICA1
3	06853909806712e+02;-2	30525676048194e-01;0	1336268203959712;4	23230836376028e-02;1	38245863576867e-01;DBNDD1
8	88652112947059e+02;-2	06675461165958e-02;0	0831338999590852;7	83994890585608e-01;8	92848203281826e-01;ALS2
2	50187689998404e+00;1	65950902821599e-02;0	2476735689272906;7	64242983550696e-01;NA;CASP10
3	56919930093377e+02;-2	91418397405751e-01;0	1849475506864230;4	14838700713097e-02;1	36375869387225e-01;CFLAR
1	10460213725601e+02;1	07119026643446e-01;0	2107448318298209;4	15789562637798e-01;6	30037519455794e-01;TFPI
2	17868980427349e+02;-1	26078362482930e-02;0	1288376329789998;9	09693190037935e-01;9	57124469753638e-01;NDUFAF7
1	57811215297184e+03;2	57678223304365e-01;0	0942452100041772;3	37482273703301e-03;2	00505531307525e-02;RBM5
1	98006600131990e+02;-2	40126406096087e-02;0	1708975947288994;8	46345783947099e-01;9	25105326215818e-01;MTMR7
1	06163379474668e+02;4	68901315671721e-01;0	2326713014152325;6	99541715142717e-03;3	56622673784193e-02;SLC7A2
4	28390405693921e+03;-9	82096534968608e-02;0	0900778944708558;2	40745353338442e-01;4	52591891687626e-01;ARF5
1	43650579222159e+03;-6	38432325855448e-01;0	1159460357949765;5	85765300840671e-09;1	98111750774596e-07;SARM1
2	57273782678328e+03;-1	39128516669433e-01;0	0983670108343672;1	19889470730257e-01;2	88694064776023e-01;POLDIP2
1	31848656276085e+03;-8	91919424328016e-01;0	1852809666975127;1	14819890480720e-07;2	82323758998138e-06;PLXND1
2	15150683542111e+03;6	25600512742239e-02;0	0575847347496116;2	72440600046507e-01;4	90275959388208e-01;AK2
5	08440899419383e-01;-8	10308432958604e-03;0	2530332237231118;8	29152068411237e-01;NA;CD38
6	62815893019580e+03;3	52005000429789e-01;0	1211151017525800;1	21732262654094e-03;8	74098989664922e-03;FKBP4
6	15345193565686e+03;-2	65623840020153e-01;0	0682036356772989;5	37792300699331e-05;6	27027589225833e-04;KDM1A
1	58828406334687e+03;1	67723236391946e-01;0	1081334750851359;9	06217301538409e-02;2	39126921219546e-01;RBM6
2	20477725814959e+02;-9	35991879808229e-02;0	1346751770213485;4	09036733834649e-01;6	23783766697739e-01;CAMKK1
1	00812112529988e+03;-1	62695386783708e-01;0	0999414407134297;7	45660561857441e-02;2	08602562074827e-01;RECQL
3	49030517942054e+02;-4	03917298494905e-02;0	1341957276543277;7	23351361117616e-01;8	58092096337014e-01;VPS50
3	29790699673281e+01;-2	03123389707853e-01;0	2964953619160731;1	28153366725272e-01;3	00975159031629e-01;HSPB6
8	19557033208765e+02;2	51186582885342e-01;0	1120332860422240;1	28683592805368e-02;5	65622143445894e-02;ARHGAP33
1	67387393859897e+03;-1	14504833244076e-01;0	0652975101789961;6	91032228036494e-02;1	98278129314598e-01;NDUFAB1
5	43334493539783e+01;-9	32177698541283e-02;0	2058769519745139;4	63525413804861e-01;6	74021396368357e-01;PDK4
4	22647307882970e-01;2	43330271605120e-03;0	2532513817322543;7	48079060620966e-01;NA;SLC22A16
2	49593147695319e+02;1	35330964655422e-01;0	2109252784012725;3	20496823957392e-01;5	39980305066418e-01;ZMYND10
1	39365120052787e-01;-1	23639212102238e-02;0	2536821357259949;7	99381228648885e-01;NA;ABCB5
1	88745256563274e+03;9	86308406362141e-01;0	3830259525106514;6	27078952370471e-04;5	02125311285503e-03;ARX
1	43766623559490e+03;-5	78559652112847e-01;0	1289887490791480;1	69814743908302e-06;3	08792835575515e-05;SLC25A13
4	64028711059235e+02;8	27751659988224e-03;0	1138544821777904;9	35488404287126e-01;9	70028656136439e-01;ST7
1	49583725383008e+03;2	22125013576404e-03;0	1279682970777661;9	85665529415001e-01;9	93868647627243e-01;CDC27
9	06094980777822e-01;-3	10458987636908e-02;0	2553536267779962;2	33244443980568e-01;NA;SLC4A1
4	57352239550294e+00;-1	49822027893640e-01;0	3018673830881085;7	91649815455502e-02;2	17719354404025e-01;CALCR
6	06571210264835e+02;-6	66825604987378e-02;0	1308084429864616;5	46212535125928e-01;7	40688663536317e-01;HCCS
1	52248089408370e+03;4	21908005464682e-03;0	0718044676462992;9	54419781975378e-01;9	78684214585028e-01;DVL2
6	93850088842136e-02;-5	68650721534778e-03;0	2535110833896156;8	90058929079051e-01;NA;PRSS22
2	73767425225023e+03;1	91765380401240e-02;0	0873618425945958;8	11469552096909e-01;9	07935038530776e-01;UPF1
2	52832043968692e+02;-4	88540352385377e-01;0	1934579838020737;1	94709410743281e-03;1	28456485630406e-02;SKAP2
6	25346093795404e+03;-8	42703293891573e-02;0	0679783599211023;1	98488174410664e-01;4	02768579894361e-01;SLC25A5
3	93565622348644e+02;3	54412659423351e-01;0	2641538189517809;3	95345348059757e-02;1	31623553646686e-01;MCUB
8	60436047916462e-02;-8	64354649560061e-03;0	2535333120828309;8	49428068768037e-01;NA;HOXA11
8	44353547624617e+02;2	80717673093115e-03;0	0798184022023567;9	63927415888261e-01;9	83876760731840e-01;POLR2J
8	80915448872892e+02;-1	07574953261528e-01;0	1043002821401590;2	55114579450959e-01;4	70021405991707e-01;DHX33
5	21904867547662e+01;2	22823666525081e-01;0	2875394596957247;1	26842678597703e-01;2	98708721527927e-01;MEOX1
4	94017597924197e+02;-1	13122248439140e-01;0	1928393189224204;3	92033453474529e-01;6	09425314350191e-01;THSD7A
1	56083997856372e+03;2	64458627599372e-01;0	1644496753531058;4	64382079921314e-02;1	48080913921412e-01;LIG3
8	61768060369213e+02;-9	63991002892380e-02;0	1010481457140152;2	88692651364884e-01;5	08473460114200e-01;RPAP3
1	47769380334574e+01;3	16026520559628e-02;0	2377843248267129;7	19467363922106e-01;8	55838282087169e-01;ACSM3
2	41100743561833e+02;1	02498101773548e-01;0	1521243740116817;3	93990203039318e-01;6	11106881335854e-01;REXO5
1	96224966154417e+03;-2	04105439198619e-01;0	0693295975559424;2	03355752507599e-03;1	33250523995179e-02;CIAPIN1
1	19172970305554e+03;1	48765556352661e-01;0	1142483638187194;1	42246527225348e-01;3	21478630952348e-01;SPPL2B
4	45920950339421e+02;5	29221792807059e-01;0	1594624093951292;1	51946137272525e-04;1	53929583353472e-03;FAM214B
5	55477263669311e+01;-6	99573835026400e-03;0	1877061607440672;9	54683828647845e-01;9	78799189559585e-01;COPZ2
9	55828715184007e+02;5	47441276431474e-01;0	0744278830476759;3	04595432421561e-14;3	20914363467661e-12;PRKAR2B
7	84266539185478e+02;3	49206246687200e-02;0	1146713304515228;7	38264755954763e-01;8	66400764026032e-01;MSL3
2	69904371449973e+03;2	35614603595566e-02;0	0975689331923549;7	94649605787606e-01;8	98834585660209e-01;CREBBP
4	63918730919193e+02;3	82719717374517e-01;0	1945034903676354;1	10242297987256e-02;5	01295346118352e-02;TSPOAP1
1	34590503670933e+00;-4	25003807085248e-03;0	2504329916619719;9	14707295446306e-01;NA;MPO
1	32507616740910e+00;3	50708800126459e-02;0	2553734066629234;2	32388858082015e-01;NA;PON1
3	68357318561570e+02;-5	81859246301901e-02;0	1245641602743573;5	91416106431906e-01;7	74359990525891e-01;GCFC2
1	43829395254130e+03;3	32699575207866e-01;0	0579008976252916;3	57646394461660e-09;1	27404199207408e-07;WDR54
3	98176606984957e+02;3	88768370094886e-01;0	1636562269254896;3	92903765239996e-03;2	25441997638407e-02;CROT
5	09661766745142e+01;-2	87357748445459e-01;0	3249103673221931;7	35797363756975e-02;2	06908789575400e-01;ABCB4
2	32985583934121e+03;3	43627410069723e-01;0	0861836455152326;2	59581608317205e-05;3	32539917390294e-04;KMT2E
3	98299126940581e+03;1	76637951593252e-01;0	1052122773700792;5	84198201020562e-02;1	74766847815203e-01;RHBDD2
7	26830047238276e+02;6	23879384990146e-01;0	1904875717304617;1	02331818554696e-04;1	10150856579247e-03;SOX8
2	14519837237582e+03;2	01234076605074e-01;0	0898227180755522;1	61384841093145e-02;6	76679709976659e-02;IBTK
8	56049668647920e+02;-4	76976233847790e-02;0	1159645891932572;6	40555956172635e-01;8	06272155680623e-01;ZNF195
1	33988438299082e+03;-6	94786192198799e-01;0	1340784284381664;2	58017189395760e-08;7	28144613710372e-07;MYCBP2
6	31234851923810e+02;3	26318396408581e-02;0	0918798626317174;7	03591301465411e-01;8	46100663023984e-01;FBXL3
6	23923209171845e+00;6	09395525407317e-02;0	2598717713401648;1	69490847973628e-01;3	62600239828763e-01;ITGAL
7	05260139896542e+02;-7	34060754298112e-02;0	1360204401660810;5	16059055635389e-01;7	17751069938843e-01;PDK2
2	13939260028789e+02;3	42881559082498e-02;0	1744170500391261;7	88510980433899e-01;8	95445184469747e-01;ITGA3
8	07348195794533e+02;-3	77166348718012e-02;0	1552782682959733;7	59549246637776e-01;8	78642259576954e-01;ZFX
3	70880234564488e+03;1	75611472628045e-01;0	0676123355181916;7	00919005819398e-03;3	57010723620405e-02;LAMP2
4	94216290190975e+01;4	93192965391373e-02;0	2000380140842198;6	93489700313488e-01;8	39560130352431e-01;ITGA2B
3	97329106967199e+00;6	05894108259061e-02;0	2513111172212440;4	08430431873580e-01;6	23257955380119e-01;ASB4
1	83461372538305e+03;3	75908691721214e-02;0	1020483409174073;6	84161902589297e-01;8	33693432960349e-01;GDE1
5	02085756154230e+02;6	25019014092883e-03;0	0932004008791017;9	42760112999043e-01;9	73504116684013e-01;REX1BD
2	28785877158696e+01;4	35328064840694e-03;0	2285677591814093;9	66346148078009e-01;9	84698794735528e-01;CRLF1
1	68944562207149e+02;1	99317995047165e-02;0	1505079987538114;8	69154427590237e-01;9	36377080393448e-01;AC003665.1
2	45759688498418e+03;1	71466143354585e-01;0	0880132780871350;3	39967152997136e-02;1	18034531410070e-01;TMEM98
8	65909585374138e+01;2	08347624773083e-01;0	2460670698457418;1	51010506040814e-01;3	35157033162295e-01;YBX2
1	27911041477386e+02;-2	54656373713241e-01;0	1913962426710424;7	35639081162330e-02;2	06897747725707e-01;MAP3K14
5	43683915207932e+01;-2	51016376761537e-02;0	2290976516342541;7	99820775653529e-01;9	01808559084249e-01;ABCC8
1	83074156389482e+01;-5	54278882023292e-02;0	2336983587625932;5	86085856385459e-01;7	70859741597231e-01;CACNG3
6	40195683324414e+03;-8	30558716055393e-01;0	1047878580948620;1	59204749236308e-16;2	97647570506249e-14;TMEM132A
7	41418920722823e+03;7	09575996206168e-02;0	0863054508763250;3	85139674307640e-01;6	02905726984603e-01;AP2B1
4	25469250662348e+01;-2	45865718379432e-03;0	2091075390975673;9	81222214777121e-01;9	92526881280430e-01;TAC1
1	50448297516523e+03;-1	32166381307383e-01;0	1362873560665857;2	44793024513976e-01;4	57627910329171e-01;ZNF263
8	39559101058741e+02;4	24983419174349e-01;0	1686023556167192;2	52466067904231e-03;1	59653333010082e-02;CX3CL1
6	51775541522435e+02;4	28397257037244e-02;0	1091052043859577;6	72368013476359e-01;8	25956105170570e-01;SPATA20
3	26752119298684e+02;7	33553499793893e-01;0	1991981233178851;2	00531431945975e-05;2	67950685084461e-04;CACNA1G
2	10414286509809e+02;-2	18211005327436e-01;0	2543962356075906;1	21607820016831e-01;2	91309128175912e-01;TNFRSF12A
2	24979730667927e+01;4	38109330688561e+00;0	7487983767121487;2	40086346756186e-10;1	10414313545226e-08;DLX6
5	40324184341379e+02;3	31242098064691e-01;0	1481149215214012;8	63680250373370e-03;4	16021542601570e-02;MAP3K9
2	49527503454738e+03;-4	10906683911516e-01;0	0768490957770858;2	18040065003958e-08;6	25479948849637e-07;RALA
2	29089016388159e+02;5	04617470347806e-01;0	2204266772515079;3	21309863764665e-03;1	92700339088033e-02;BAIAP2L1
5	37126584608538e+02;5	71846099274871e-06;0	1551236473492215;9	98220627223487e-01;9	99370386066177e-01;KDM7A
6	65946718119579e+02;3	27624196548341e-01;0	1420505932929810;7	29512045429159e-03;3	67482972985816e-02;ETV1
7	02246290471264e+02;1	95101248996354e-01;0	1067398517454200;4	17417449643338e-02;1	36990465255801e-01;AGK
4	00691211664911e+01;2	27402752523577e-02;0	1872554008640502;8	57940887832273e-01;9	30872824496082e-01;ALDH3B1
1	56675868547796e+01;9	01582576124389e-02;0	2557363296944019;3	12974226279519e-01;5	32779470196158e-01;TTC22
4	88685928707844e+02;3	06758414344009e-01;0	1321982782501429;8	25049507728884e-03;4	02883725908958e-02;PHTF2
4	72840459522610e-01;-1	81612179451527e-02;0	2536368639918054;5	69829927559050e-01;NA;CCL26
9	74559010015993e+02;-5	87335037995893e-02;0	1124375962031451;5	56700880417046e-01;7	49743423084129e-01;FARP2
1	13005499823130e+01;-1	52274057149123e+00;0	9903172209353325;2	33665380024643e-03;1	49946067417807e-02;USH1C
7	79215793172434e+02;-8	50827820704585e-02;0	0764242913054912;2	41407336676406e-01;4	53199259263784e-01;GGCT
5	52208802587104e+02;2	75416352835435e-01;0	1327437285927311;1	74317079171490e-02;7	16898061111233e-02;DBF4
1	88136738905707e+00;-2	11644072560991e-02;0	2522819768379590;5	09589456048192e-01;NA;TBXA2R
1	51809573077668e+03;2	00954977594631e-01;0	1110433880495353;4	35547532034512e-02;1	41180704908819e-01;IFRD1
0	00000000000000e+00;NA;NA;NA;NA;LGALS14
3	84713000127743e+02;-3	27122569728160e-02;0	1173101745736826;7	52338029638525e-01;8	74526205047301e-01;COX10
1	06164349118967e+03;3	75654199925530e-01;0	1013189618447517;6	44178413154428e-05;7	31921407469057e-04;GTF2IRD1
8	21048631339495e+02;7	08459130004795e-02;0	1021981620795827;4	49876816901474e-01;6	62435561144529e-01;PAF1
1	41811714621082e+03;-1	77924931306446e-01;0	1149434816102718;8	26101488312159e-02;2	24284683317485e-01;VPS41
2	92938264774880e+02;-7	10411298959715e-03;0	1621980566324107;9	50392575928126e-01;9	77206159575001e-01;ARHGAP44
1	45121972360549e+03;2	32441183103862e-02;0	0958836682351412;7	94051614932529e-01;8	98450486461018e-01;ELAC2
5	77273842685551e+00;6	96057765413966e-04;0	2428640226551807;9	98755409354839e-01;9	99552908249456e-01;SCIN
7	01980469681855e+02;-1	69935067444651e-01;0	1447132130887241;1	55526115485579e-01;3	41889983763443e-01;ARSD
1	08366001961712e+03;-4	54149934235175e-02;0	1070145858244296;6	34209617416584e-01;8	02596206965445e-01;PNPLA4
2	71472527223048e-01;-1	44225891244220e-02;0	2538990533880103;6	47615371627152e-01;NA;MYH13
1	64892266470383e+03;-1	67677584924688e-01;0	0812909351776748;2	87675777091001e-02;1	03883583484627e-01;ADIPOR2
7	81958525373050e+01;7	56071278062991e-02;0	1776949962421483;5	57824076999144e-01;7	50332818106874e-01;CDKL3
3	41134022435153e+00;-7	41787065873074e-04;0	2468087319327155;9	90608018437271e-01;9	95383000228343e-01;UPP2
0	00000000000000e+00;NA;NA;NA;NA;PRSS21
1	84772401207399e+03;1	36490310151164e-01;0	1020437046158545;1	44986375446174e-01;3	26228727770681e-01;MARK4
3	06575293030200e+02;7	66653290823284e-02;0	2052043904237689;5	50156907490492e-01;7	44216611922396e-01;PROM1
1	30959712250640e+03;-1	50883653331015e-01;0	0754952164221113;3	52746210295047e-02;1	21236459465581e-01;CCDC124
1	98021043044223e+01;-5	34174480770620e-02;0	2330083498914833;5	90154508566697e-01;7	73465468706533e-01;CEACAM21
5	88502713797862e+03;3	02974928963350e-02;0	0813588859229071;6	94066470640935e-01;8	39875506447307e-01;PAFAH1B1
6	03783170419944e+01;1	09574204836380e+00;0	3627852371184260;1	12940087066772e-04;1	19789534689980e-03;NOS2
1	56015008306901e+02;-1	57552329933723e-02;0	1873183576713161;9	02663771201842e-01;9	54205351083784e-01;DNAH9
3	20486804149962e+03;-6	08710129255384e-02;0	0803117870781209;4	24639311298901e-01;6	37527401988090e-01;KIAA0100
1	58303718540648e+00;-3	50757984186401e-03;0	2500923556590576;9	02077878799696e-01;NA;SLC13A2
1	41897636746352e+03;-3	16196150329749e-01;0	1347102402395407;6	40595538764899e-03;3	32818674413897e-02;AC005747.1
8	31806962231114e+02;-3	62285833350377e-02;0	0844619533880415;6	48221529941021e-01;8	10395357188287e-01;TRAPPC6A
5	87531793022187e+01;1	57063336482517e-01;0	2442617120176236;2	33639338183176e-01;4	45303140442666e-01;MATK
8	64000002806242e-02;-6	02260335358637e-03;0	2535273099879248;8	77821093448109e-01;NA;CEACAM7
2	48048944209758e+01;-2	04595754029385e-01;0	3375073401577409;6	12994992037494e-02;1	81075699941883e-01;CD79B
2	90975910212296e+02;2	41910326377858e-01;0	2099526255820006;1	02731922721877e-01;2	59464150021373e-01;SCN4A
3	25051025755970e+02;-4	86165967101525e-02;0	0988946889931204;5	92968697002117e-01;7	75312902999201e-01;ST7L
1	61835480081431e+02;2	54458642650227e-01;0	2602368642899250;1	03268991468952e-01;2	60291162490395e-01;TKTL1
1	80213492109059e+03;1	59689954897339e+00;0	1341740800909003;3	15534328667514e-34;7	83606967079439e-31;PAX6
4	62130344133018e+02;-2	53279749364444e-01;0	1508628244721153;4	00891572263863e-02;1	32947331023178e-01;RPUSD1
4	41167622896776e+02;-4	30001460896770e-01;0	1887142950796086;4	39754259292474e-03;2	46762041431258e-02;RHBDF1
4	04185231220057e+02;2	45484903220888e-01;0	1724502196678065;7	01754671780644e-02;2	00152636820914e-01;LUC7L
1	21245010357545e+03;4	06836069787983e-02;0	0910788396551831;6	34357563489716e-01;8	02596206965445e-01;CACNA2D2
6	67213734682408e+02;1	92713951362939e-01;0	1878936822872149;1	58413572158300e-01;3	46238754375549e-01;BAIAP3
1	28131770692987e+03;-9	47200286390724e-02;0	0849960122826089;2	28695867333526e-01;4	39245517668099e-01;TSR3
9	39679779189377e+02;6	70010216834959e-02;0	0753762148074829;3	55765567520007e-01;5	73553614556969e-01;PIGQ
7	38538575533522e+02;-2	01411592855012e-01;0	1180849602869279;5	36358400432678e-02;1	64865952492708e-01;CRAMP1
4	92536298387050e+02;-2	15635409300895e-01;0	1209200543468249;4	30131903940306e-02;1	40026461013076e-01;TEAD3
9	04469710670937e-02;7	92890616102791e-03;0	2535029472395955;8	83532271280793e-01;NA;SELE
1	37924325861508e+03;-2	76694705241552e-01;0	1055698515391452;3	70277197150491e-03;2	15930855258777e-02;DNAJC11
1	23426711755373e-01;-6	56178056221982e-03;0	2535578347151371;8	56363012996255e-01;NA;FMO3
3	30085622756574e+02;-5	70456274479045e-01;0	1730314182964207;1	40965427402008e-04;1	44149587644500e-03;MYLIP
1	55138064189932e+00;3	96046959163254e-03;0	2494324859399947;9	27159716797586e-01;NA;NOX1
2	86729027432250e+02;2	91772227693563e-01;0	1588887955415507;2	47112192350673e-02;9	30430658831297e-02;E2F2
3	56857278409418e+03;-8	20641863775737e-02;0	0702775306573181;2	25061360535870e-01;4	35395803645177e-01;PSMB1
2	20810858573081e+02;-1	55164354368417e-01;0	1794962430149564;2	45186269514607e-01;4	58089787118014e-01;SYN1
1	96691207886842e+03;-2	17043424723436e-01;0	0957042389834480;1	42009011868390e-02;6	11666170049579e-02;JARID2
4	01292484566159e+02;8	64529369946354e-02;0	1573692776928939;4	90412440919215e-01;6	96652342610207e-01;CDKL5
1	63580462627240e+02;9	79090034536128e-01;0	1910871414650561;2	74047605306599e-08;7	67156774661822e-07;CAMK1G
6	20822181219249e+02;-4	30672037164645e-02;0	1113583342789688;6	66178161417130e-01;8	22471463714504e-01;CDK11A
1	12734799148917e+03;-7	61793295744370e-02;0	1054342910936314;4	07139938907056e-01;6	22277138940379e-01;"NADK"
1	23632336082206e+03;-1	35026322085473e+00;0	2584241196657701;1	03688798996508e-08;3	22943539480981e-07;TFAP2B
1	76031377888585e+01;-7	01389202247304e-01;0	6222259889893217;1	05527537988907e-02;4	83390415754423e-02;TFAP2D
3	81719971106954e+01;1	20703756169629e-02;0	2184583932916212;9	16971862938345e-01;9	60800365578940e-01;DLEC1
1	05651106693522e+03;2	36050370575859e-02;0	0999819439684382;8	00410631970810e-01;9	02005602630660e-01;CYTH3
3	32387525184077e+02;1	34073313786010e-01;0	1706446930964780;3	06101909271853e-01;5	26441985633350e-01;ADAM22
7	80089190634998e+02;1	60521748956249e-01;0	0825459679309335;3	90584112530128e-02;1	30455328005466e-01;SYPL1
3	59028306722271e+02;2	50812353833453e-01;0	1938515754128041;8	24737971906808e-02;2	24025213600612e-01;CYB561
3	86547215382064e+03;-1	16026056882145e-01;0	1342783772595104;3	10072714905526e-01;5	30280774807443e-01;SPAG9
1	67246212381320e+03;-3	74223716841766e-01;0	1589380639159325;5	12445207325394e-03;2	79433735387223e-02;CELSR3
4	97313664703654e+02;1	48273498184908e-01;0	1518515201780272;2	34025070686640e-01;4	45742503431199e-01;AASS
4	28334996956495e+01;-1	88744721898922e-01;0	2910649879427360;1	35352045714756e-01;3	11444071833926e-01;PLEKHG6
3	46939360361525e+02;1	22798124525669e-01;0	0838138839064251;1	17413540005762e-01;2	85032394841527e-01;SS18L2
5	39974093678454e+02;7	19596329979666e-02;0	1079254187494930;4	60477619082521e-01;6	71724673166951e-01;MPND
6	63173748904758e+02;1	45928572761576e-01;0	1472652049572730;2	31294415985267e-01;4	42237365539802e-01;MGST1
1	19245303866422e+03;1	00785691732637e-01;0	1295295932306431;3	45667334477068e-01;5	63439375766465e-01;CRY1
0	00000000000000e+00;NA;NA;NA;NA;PGLYRP1
2	22270547773603e+01;-1	12678247227276e-03;0	2339423660074006;9	87873575395760e-01;9	94519279494312e-01;NFIX
5	52145169457322e+02;-3	95983197185611e-02;0	1261752573154726;7	14108868798371e-01;8	52755096077232e-01;ST3GAL1
7	85330791634694e+00;8	51142936412637e-02;0	2505424133266825;3	67754594595187e-01;5	85551004986511e-01;MMP25
2	89088789375513e+00;-1	61658972582381e-02;0	2489595883386558;7	29835290785004e-01;8	61392945550038e-01;IL32
1	59822735812031e+03;-9	12279641948578e-02;0	1542880069949098;4	49088423460055e-01;6	61606199443186e-01;PKD1
1	95594541567735e+03;-7	42544950930970e-01;0	0949826477444146;7	41975690069912e-16;1	07487544968128e-13;MAPK8IP2
2	41462214218936e+03;1	28269084186482e-01;0	0670302033733906;4	83996548348262e-02;1	52627983707401e-01;MED24
1	15243132475978e+03;-1	93833082302838e-02;0	0895811102530022;8	13790028714714e-01;9	09544166340456e-01;RHOBTB2
5	40810813086855e+02;8	16397705202282e-02;0	1689468675692832;5	25822751160863e-01;7	26160049744235e-01;HEATR5B
3	21248017023341e+03;1	52939809533989e-01;0	1005769984742818;9	48733558889177e-02;2	46492066772223e-01;SEC62
2	13972365726709e+04;2	21338180107817e-02;0	0620368156134321;7	05509370905505e-01;8	47363902537360e-01;RPS20
1	41524858512141e+04;7	46542684753676e-02;0	1043371999089504;4	35150035795071e-01;6	47778155966650e-01;CSDE1
1	13071369210185e+03;-1	52139089086184e-02;0	1004569808014672;8	72867602769930e-01;9	38748478504854e-01;UBE3C
6	20162787440535e+02;4	72152237970380e-01;0	2301468847490064;6	47376345911799e-03;3	35039904654085e-02;REV3L
4	55705879833713e+01;4	85155623592796e-01;0	3553943772489453;1	94833541918061e-02;7	77366603787829e-02;TENM1
9	81082294854230e+02;3	20662870655435e-01;0	1790883232877730;2	43478892477992e-02;9	21340240931086e-02;PAX7
2	58583779249854e+01;-4	35957417543792e-02;0	2191649067825803;7	02976793188419e-01;8	45946876144779e-01;MASP2
8	80630343474227e-02;-8	70017570335937e-03;0	2535366409097350;8	48457542394323e-01;NA;IYD
2	78143801727200e+02;1	12797803320622e-01;0	1258253768729499;2	98426466648955e-01;5	19096027238886e-01;FAM76A
1	01479985262705e+00;-3	52168841706897e-02;0	2560989392142897;2	72757470663478e-01;NA;TRAF3IP3
9	65063434504110e+02;4	19238244921154e-02;0	1082037205869433;6	66918624632494e-01;8	22878404212425e-01;POMT2
2	02593827437543e+03;6	38946491528996e-02;0	0661763737865518;3	17408520833973e-01;5	37119607337465e-01;VTA1
3	45387119454721e+01;2	87584478131588e-01;0	2924123457380003;7	58406661011202e-02;2	11453751323476e-01;MLXIPL
3	44509598332686e+03;1	10946503435022e-01;0	0823824177973049;1	53038789009562e-01;3	38218447513631e-01;BAZ1B
1	22929752584398e+03;1	01161581763421e-01;0	0771933635967872;1	66534428728017e-01;3	58163368675969e-01;RANBP9
1	67103214284000e+00;2	08357885191653e-02;0	2520131195925002;5	24256549417680e-01;NA;ETV7
4	45074906741168e+02;-1	99439436726444e-01;0	1358779788649444;7	96715070844042e-02;2	18625614694374e-01;SPRTN
8	13486394977988e+02;-1	98947951764203e-01;0	1341662946863431;8	13687324933375e-02;2	21731569425223e-01;EEF1AKNMT
6	36880357391173e+02;1	54988739079109e-01;0	1218914131224547;1	44484249982020e-01;3	25225197680621e-01;DYRK4
3	53002374873575e+03;-1	75333591764610e-01;0	0618706054866565;3	38371269536890e-03;2	00705369878634e-02;ZNF207
3	28581175522360e+03;8	34778080840504e-02;0	0479158430153986;7	91565975723872e-02;2	17719354404025e-01;UQCRC1
2	17777249688331e+03;-2	02369476829152e-02;0	0707792806277267;7	60248406484049e-01;8	79143105056789e-01;STARD3NL
2	53315654496851e+02;7	66301966174422e-02;0	1369565956512249;5	03528298390015e-01;7	07090980092725e-01;CD9
5	76729676758127e+01;-1	99488715424641e+00;0	5456877336587567;1	07044966304427e-05;1	55851733185609e-04;HHATL
3	06995715291210e+03;3	66380336560529e-01;0	1219041583736738;9	29558149681995e-04;6	98031916806557e-03;NCAPD2
4	36612640273083e+02;-1	52737309670460e-01;0	1234434641142618;1	55137337696424e-01;3	41251104455856e-01;IFFO1
5	76468767444251e+01;-3	14846006196950e-01;0	3353864808205791;5	96259036217205e-02;1	77702161590946e-01;GIPR
1	06534020862592e+02;7	63602646625317e-04;0	1596841276654280;9	93318405012770e-01;9	96873753189123e-01;PHF7
3	54335793159683e+02;-6	16016956242975e-01;0	4147765055159994;8	40584417156049e-03;4	08062538616050e-02;SEMA3G
3	54738032960680e+03;7	75405236075198e-02;0	0590498015430257;1	77016513570279e-01;3	72955408060324e-01;NISCH
1	49541291128160e+00;9	42944266420215e-03;0	2524398987034276;6	54937341968915e-01;NA;STAB1
3	66503267305119e+02;2	82739686560485e-01;0	1189375626354566;7	74690249786208e-03;3	84887547936080e-02;FUZ
5	10912042869565e+00;-1	66059184794980e-01;0	3232132269851588;4	14263625608579e-02;1	36255129532763e-01;SLC6A13
3	69716480483680e+03;9	18560698405851e-02;0	0812501588488775;2	02087216186791e-01;4	07408577779331e-01;IDS
3	03471408531881e+00;3	03199146242288e-02;0	2499696187768804;5	79853739163883e-01;7	67190326911274e-01;PRSS3
4	01022762603996e+02;2	07753553485602e-02;0	1280360432072949;8	47697661255928e-01;9	25745793278317e-01;ZNF200
8	16365547766294e+01;-2	44099998907349e-01;0	1930384043098402;8	28560245748267e-02;2	24917103561647e-01;CD4
3	75261179460973e+02;2	68662812498437e-01;0	1652471769087497;4	31940725497418e-02;1	40404965819879e-01;LRRC23
4	61159663156857e+00;7	15752006671518e-03;0	2434866351156574;9	15089959331397e-01;9	59901411310018e-01;BTK
4	82841446314883e+01;-8	73530505259381e-03;0	1949348759226669;9	42759111391439e-01;9	73504116684013e-01;HFE
6	37085785791164e+02;1	84710316737209e-01;0	1306525292308876;1	01977579011519e-01;2	58120237172126e-01;SCMH1
3	63454342339834e+03;-2	48907324432923e-01;0	0558013066678937;4	69173912036384e-06;7	49643316805193e-05;FYN
3	39913906093410e+02;1	04492638437424e-01;0	1601902450053445;4	06623331105169e-01;6	22239373205687e-01;HIVEP2
2	18870142040226e+01;7	46673103052455e-02;0	2451983418897971;4	31505022585593e-01;6	44052830138916e-01;FMO1
1	42142133921600e+03;2	32179401472010e-02;0	0990602368747374;7	91628525973549e-01;8	96993240485216e-01;ELOA
1	27287435491940e+03;-3	34199015572876e-01;0	0935075305422338;1	17480137419375e-04;1	23699255535943e-03;LYPLA2
1	16857211442902e+03;3	50585136535312e-01;0	1259548574585154;1	77331358799938e-03;1	19254481291223e-02;CLCN6
2	31320384626892e+03;9	20668381791255e-01;0	1296125498534204;6	15723375495104e-14;6	04730799977790e-12;AC080038.1
6	43921329360488e+02;1	15935510391575e-01;0	1285184978256368;2	95729278978942e-01;5	16163969261613e-01;NME1-NME2
2	86283837901153e+00;2	94419316979978e-02;0	2491110018109472;5	86170899917959e-01;7	70859741597231e-01;SLC6A7
1	63303593542501e+03;-9	79794590648369e-01;0	1236234148123076;2	79993712437783e-16;4	91657646163476e-14;TSPAN9
3	35530400752567e+02;1	36659039798360e-02;0	2522055738772933;6	56268509377081e-01;8	15908637481858e-01;BTBD7
2	00682374610040e+02;1	53885393670897e-01;0	1375444678751301;1	85771410255156e-01;3	84962474177569e-01;AC005954.1
6	17735704618426e+02;1	68425990749984e-01;0	0828760673241708;3	08406339727157e-02;1	09593945417353e-01;MKS1
4	00361880734859e+02;-2	26580986298900e-02;0	1423494979901106;8	63400890841434e-01;9	33650229309996e-01;ABHD5
1	25892359712190e+03;1	71014039177156e+00;0	1787272832272914;1	67136007351027e-23;1	21062181324594e-20;ANOS1
1	77268083328404e+03;5	57451664566469e-02;0	0943308659264082;5	44111151092870e-01;7	39107661600234e-01;AKAP8L
1	22558911449547e+03;1	03547335281758e-01;0	0880011481142306;2	10464485374266e-01;4	17232821729529e-01;MBTD1
1	15000343414737e+03;6	57377353281127e-02;0	0787939792253729;3	77668685574350e-01;5	95392394503875e-01;UTP18
1	68416325599732e+03;7	19819811567916e-02;0	0945324036669245;4	10640147082205e-01;6	24843802977025e-01;RNF216
2	20492549303086e+03;-1	36702494799386e-02;0	0892397955847478;8	40154687484911e-01;9	21873956147049e-01;TTC19
7	65503994859146e+03;6	44243429284220e-03;0	0781594686906914;9	27064930350974e-01;9	65973720295682e-01;PTBP1
8	08968799556184e+02;1	04341184501471e-01;0	1279124764253999;3	46647018116883e-01;5	64612738962232e-01;DPF1
7	00975413468495e+02;-4	87189974422567e-01;0	1986160971900844;2	38013080027938e-03;1	52314297081152e-02;SYT7
9	40347146938710e+02;-3	29001549734261e-02;0	0966779789900469;7	09127180939854e-01;8	49871915908844e-01;LARS2
1	27228851743738e+03;1	26185638596307e-01;0	1370335041814459;2	77911649935353e-01;4	97314251517189e-01;PIK3C2A
9	70451436082972e+01;1	27355028117987e-01;0	1589956910635398;3	11420884617963e-01;5	31654588401388e-01;PLAUR
6	19989882390360e+02;3	76346727072465e-01;0	1464342708627836;3	02213950860930e-03;1	83759612513690e-02;ANLN
2	30910836800979e+03;-1	36092765331459e-01;0	0936900745603801;1	16638866551403e-01;2	83947600442888e-01;WIZ
1	58173412683914e+03;3	83224588968073e-01;0	1338421083056205;1	24694655067382e-03;8	91320675859941e-03;RABGAP1
4	42326483365809e+01;3	53391374839898e-02;0	2211680283479454;7	47574122389805e-01;8	71559824533858e-01;DCN
2	51681611499385e+02;1	92023404754829e-01;0	1707245844090621;1	49470362930295e-01;3	33084577513171e-01;QPCTL
1	44184003890443e+03;3	37176423923135e-02;0	0617007862766566;5	64507128940721e-01;7	55166751020046e-01;PPP5C
9	90409768469509e+02;-6	68880666120566e-02;0	1120034260110108;5	01184003887187e-01;7	05167200186635e-01;CEP68
6	99432467950673e+02;-4	84942614166922e-02;0	1124376210622159;6	30167540310042e-01;7	99885119793349e-01;MAP4K3
2	19381379414857e+00;-3	78756672063403e-02;0	2542351243514275;3	62173914669112e-01;NA;ZBTB32
6	42678906221059e-01;-1	38059053396405e-02;0	2535716012838138;5	52908266687994e-01;NA;TYROBP
5	70192400402174e+02;1	62187957852259e-01;0	1361190299376768;1	61092177922667e-01;3	50155477823402e-01;TMEM159
6	84937288821038e+02;1	53583724692188e-01;0	2146315069956032;2	69692044727320e-01;4	87250728075217e-01;GABRA3
4	72363223700966e+02;3	18091535575351e-01;0	1480712760473895;1	14518975418170e-02;5	16151897503104e-02;BRCA1
1	07260465403730e+03;-5	03331016879558e-02;0	0768047315152637;4	90152703979993e-01;6	96372556880370e-01;ERCC1
4	39920730094290e-01;8	29810640752789e-03;0	2532023048955203;8	46623511085892e-01;NA;CD22
1	34038317468631e+02;-2	95734392304914e-01;0	2190371243994609;5	06835704759224e-02;1	58120745775498e-01;SEMA3B
1	09832541311611e+03;-1	36305559985417e-01;0	0823459696114121;7	91491196084456e-02;2	17719354404025e-01;MBTPS2
7	94382530692173e+01;1	32367492529031e-01;0	2144558924959390;3	21899652107688e-01;5	41085240015476e-01;PRICKLE3
3	50598640671923e-01;-7	85447092541973e-03;0	2536523748525050;7	99109465572343e-01;NA;LTF
3	86868754807038e+03;-2	64957366903926e-02;0	0870560782554024;7	81973222341928e-01;8	91911105392476e-01;EXTL3
0	00000000000000e+00;NA;NA;NA;NA;NR1H4
3	57666802510862e+03;4	76091189099806e-01;0	1096868777401392;3	32171061591050e-06;5	57380476322279e-05;ELOVL5
0	00000000000000e+00;NA;NA;NA;NA;ALOX5
0	00000000000000e+00;NA;NA;NA;NA;KDM5D
9	21255882775832e+02;-4	75736951993440e-01;0	1067786768128385;1	80287929143244e-06;3	24779830075249e-05;CALCOCO1
1	27021246167632e+03;1	10270801418564e-01;0	0874178046491665;1	73058403169085e-01;3	67870785117556e-01;UBR7
8	29469700582295e+02;-1	39606050417983e-01;0	0881185394279565;9	07240604270843e-02;2	39251678771910e-01;MAP4K5
4	04279256484335e+02;-1	54583251417709e-01;0	0927160832070632;7	24916492311480e-02;2	04876415255125e-01;EHD3
2	08491274516347e+03;-7	87539547168796e-02;0	0678538867762273;2	25700897473538e-01;4	36103351844065e-01;PSMC4
7	83712522859048e+02;-1	36894695546235e-02;0	1181275289234488;8	95722274848098e-01;9	50424931066451e-01;MAN2B2
8	71253147857027e+01;-5	24227516274759e-02;0	1993115228617240;6	76622628435915e-01;8	28805508225053e-01;SLC7A14
2	19843350407460e+02;5	47586373848908e-01;0	4574476072440130;1	68741059330254e-02;6	98427279856459e-02;CLDN11
1	89529250841161e+03;-1	16553054511548e-01;0	0840816047026839;1	41746771637105e-01;3	20864662569164e-01;SLC25A39
4	82918075728139e+02;-1	30574998098662e-01;0	1662868222801887;3	00293679403497e-01;5	20624845193018e-01;MVP
1	30097958968234e+03;1	48138737458633e-01;0	0875007447451588;6	98417733782205e-02;1	99462689076225e-01;NUB1
2	29507875959163e+03;1	47972277919143e-01;0	1226008098796782;1	64469726441337e-01;3	54732223877941e-01;PGM3
3	89064484332198e+02;-2	12069352886477e-01;0	1187871506939791;4	21756559816958e-02;1	37945739150668e-01;RWDD2A
3	96471826395302e+02;-9	13395224819037e-02;0	1530393729056078;4	58561498326892e-01;6	70166716007961e-01;CLK1
4	71341107774223e+02;-4	73698104389512e-01;0	1505573930118748;2	86801802696836e-04;2	63100925492443e-03;POLR3B
5	34077441012050e+02;-2	79476303027713e-03;0	1455050279641627;9	79675225797138e-01;9	91890251283407e-01;ANGEL1
9	35125428924322e+02;-1	50434186327755e-01;0	1039011292344772;1	17442305663077e-01;2	85049407775220e-01;RNF14
3	64065101538337e+02;1	36389856870438e-01;0	1179645415522259;1	89117885464789e-01;3	89752881213415e-01;DNASE1L1
7	49874405630889e+02;2	10804640160470e-01;0	1032127738621104;2	44770194055836e-02;9	24616482717655e-02;DDX11
7	21353693962992e+02;2	64546978466918e-01;0	1021070807322327;4	23127021016301e-03;2	39753589744047e-02;HEBP1
1	75743081918984e+01;-3	00847584495423e-02;0	2420527327815616;6	88854869857140e-01;8	37006574236144e-01;GPRC5A
4	57805307792123e+02;1	51780017600298e-01;0	1680995970563441;2	49397647441375e-01;4	63098558333782e-01;MAMLD1
1	55276323039084e+01;-3	10634569805237e-01;0	5366303760646818;1	36596713422893e-02;5	93649316535892e-02;CD6
1	25326152829867e+03;4	90800302508728e-01;0	1166412212595457;5	48697810389636e-06;8	60881113340563e-05;TACC3
1	58503943392521e+03;1	76118660343595e-01;0	0579041675088632;1	72608080440401e-03;1	16741714816771e-02;UFL1
3	42422704660857e+02;5	10583525508029e-02;0	1523484810794180;6	78685020457364e-01;8	30082397136114e-01;POLA2
8	46989903954785e+02;9	87355108624725e-02;0	0928204398286616;2	48994560653551e-01;4	62745503784619e-01;ZC3H3
1	17889488962212e+03;-5	54550073097542e-02;0	1043645796484703;5	54304672532772e-01;7	48139163611003e-01;CAPN1
1	18013720811972e+00;-1	31888905960755e-03;0	2525887738791533;8	53783535116736e-01;NA;ACPP
2	71615640251113e+03;1	22391737042031e-02;0	0598789139786698;8	46092678302218e-01;9	25020128384662e-01;MDH1
2	13510443542172e+03;1	78985608953275e-02;0	0809775924919273;8	22727148600267e-01;9	14117905615943e-01;SLC30A9
4	15782224071272e+01;-4	30687533448080e-02;0	2067669470882544;7	23955551103810e-01;8	58463896816572e-01;MTMR11
8	89507605637502e+02;8	75140228382313e-02;0	0862429947344329;2	81913203296102e-01;5	00999706205217e-01;COX15
5	41126229962104e+02;1	39415201570867e-01;0	1352006733973221;2	21082778464198e-01;4	30718706805067e-01;CCDC88C
5	50061116280866e+02;-2	95195130751304e-02;0	1143041541248547;7	71705781375940e-01;8	85968386173513e-01;YAF2
1	26276910992381e+03;2	06586902560145e-01;0	0831843608967790;8	18794980929353e-03;4	00617279720683e-02;ZMYND11
2	60864653870684e+01;6	45900303481949e-02;0	2322557336132070;5	51797065419183e-01;7	45796935565781e-01;WAS
1	24597956120896e+01;4	24827395981324e-02;0	2356929781257525;6	52881846034887e-01;8	13540105474193e-01;DPEP1
2	75709860524326e+02;-1	09393062219841e+00;0	1621981605804713;8	77926760135631e-13;6	69380649043764e-11;BID
1	23195916975271e+04;1	39321729812688e-02;0	0552096156086773;7	99683189151271e-01;9	01722938471158e-01;MATR3
9	94285442580873e+00;1	81690688747761e-01;0	3114266146760709;1	05091381756743e-01;2	63585136410217e-01;NPC1L1
3	28956923051167e+02;4	99553490785940e-02;0	1451246703880321;6	74397365159817e-01;8	27245540215796e-01;XYLT2
1	23408995260473e+03;2	76457961496772e-01;0	2389862554418869;7	82779019428626e-02;2	16168871703689e-01;RGPD5
2	25610739932862e+03;-2	97343744091417e-01;0	1205939112885748;5	60554947884462e-03;2	99375951275683e-02;STMN4
2	51752842690685e+03;-9	63800478003625e-02;0	1072341799656377;3	21460204622131e-01;5	40849200719009e-01;NUDCD3
1	39357099118701e+03;-2	20928815190179e+00;0	4396939538467532;2	22972364187959e-08;6	37524930763730e-07;ISL1
4	78111270650128e+01;7	18237914153133e-01;0	4529773315203086;5	23804047902970e-03;2	84378812265623e-02;CHDH
2	17622413534620e+00;-8	50079434288414e-02;0	2678343153293125;1	39857021932624e-01;NA;IL20RA
0	00000000000000e+00;NA;NA;NA;NA;CLCA1
0	00000000000000e+00;NA;NA;NA;NA;CLCA4
1	29410572261442e+03;1	44075826631311e-01;0	0929815054796947;9	61612874673969e-02;2	48950212539448e-01;GLT8D1
1	86763175740086e+03;-9	87793701988264e-02;0	1252302436528679;3	64743076575667e-01;5	82195725203507e-01;ATP2C1
2	22152536539793e+01;-2	23756053101647e+00;0	5591570040227898;1	98557538685194e-06;3	54386473562978e-05;IGF1
1	08842781237133e+02;-1	51418600275996e-01;0	2440485362034826;2	31415045429924e-01;4	42370700434770e-01;SLC38A5
1	62031714011821e+03;8	59107775082794e-02;0	1109548021393431;3	92226957116223e-01;6	09425314350191e-01;RALBP1
2	74586499444409e+03;-3	41296653216846e-02;0	0761250347588756;6	34770683213964e-01;8	02885154030235e-01;RUFY3
1	70334887389204e+03;-8	39887584788070e-01;0	2225289239715618;1	34362441901430e-05;1	90208199512578e-04;CNTN1
7	52339636966660e+00;4	14808545064372e-02;0	2495314133607166;5	00401086172869e-01;7	04370241459850e-01;SLC11A1
1	38650209885566e+03;-3	98762560553774e-01;0	1078867890406005;5	59785960642350e-05;6	49620770347571e-04;WWTR1
1	29282148920632e+03;-3	17422853741495e-02;0	1363242442450449;7	82012716773592e-01;8	91911105392476e-01;AGPS
8	21817170578140e-01;1	48473100418507e-02;0	2535214531415553;6	09498119296730e-01;NA;ZNF806
6	26571546064243e+02;-6	73064910737414e-02;0	1255143379069894;5	28274282982042e-01;7	27618191766051e-01;CXorf56
1	49081761586385e+03;-5	77704258964328e-02;0	1306259425373579;6	05129364075893e-01;7	83651527816165e-01;ATP1A2
4	29088159070316e+02;2	76269864861436e-02;0	1087917249980890;7	76721990473359e-01;8	88558507659179e-01;TTC27
1	27929867914615e+02;-4	33544086313971e-02;0	1574701748809572;7	25296078591117e-01;8	58951361143673e-01;ZNF582
1	40614922243552e+00;9	12484019404461e-03;0	2511516315804411;8	15845128355601e-01;NA;VSIG2
1	24065046676056e+03;8	03356850804288e-02;0	0802235167303929;2	92459027344520e-01;5	12614209654884e-01;PHLDB1
7	45817655098103e-02;8	53605959436599e-03;0	2535580737874363;8	55562915077684e-01;NA;MARCO
1	38725785684828e-01;-6	91426766295788e-03;0	2535773956751180;8	02968208614712e-01;NA;CYP24A1
4	21882038194807e+02;1	75502566597967e-01;0	1549482907269727;1	60604345118855e-01;3	49386301532496e-01;PRDM11
9	98604705043629e+02;9	98485074307492e-02;0	0996013382545039;2	77809309015247e-01;4	97264932858429e-01;SYT13
4	08257269501392e+02;-2	01841182474160e+00;0	5222089808175319;3	49117360833930e-06;5	81327222292819e-05;SNAI2
2	90232598876619e+02;-5	13788583920473e-01;0	2990890790828135;8	47622355959513e-03;4	10676338795992e-02;CD74
1	03750202485794e+01;7	95871572679777e-02;0	2625569833195928;2	25294055792601e-01;4	35652042925314e-01;HGF
1	38881132826229e+03;7	14274515337423e-02;0	0801991234913067;3	49472143278696e-01;5	67459717799071e-01;ZRANB1
1	15202528930752e+03;-3	23172419440849e-01;0	1023332170300537;5	84886598537815e-04;4	71750287476792e-03;NCDN
3	15299579900445e+02;-1	29892621697892e+00;0	3034267536058696;9	53633078116578e-07;1	84404420800652e-05;ADGRA2
3	43771212364316e-01;3	15603728789014e-03;0	2532376763802334;7	50792733962898e-01;NA;CCT8L1P
5	43539666674756e+02;-2	12497558422257e-01;0	0994426484239432;2	12949052099905e-02;8	32076044438018e-02;ZFP64
3	96522839116878e+02;-1	52883649047566e-01;0	0897832574753687;6	24244385664127e-02;1	83743047754575e-01;MNAT1
8	76020035658925e+01;3	38219398705368e-02;0	1437473932664698;7	75747792255576e-01;8	88028422268599e-01;SAMD4A
1	37467694086414e+01;-1	62906880011293e+00;0	9039056481780507;1	61118047054170e-03;1	10140626425077e-02;RUNX3
4	32419669110732e+02;1	55037415545338e-01;0	0960153731806295;8	02122100070103e-02;2	19695771035429e-01;MRE11
4	56257086429312e+02;-7	02310091455592e-02;0	1417865438191060;5	47050071929378e-01;7	41377265295664e-01;PLEKHB1
1	07513194652528e+02;1	63590784824184e-01;0	2164135944036377;2	28701689945757e-01;4	39245517668099e-01;SERPINB1
8	30490338797513e-01;-5	96264417562517e-03;0	2526350338892512;9	64516820507684e-01;NA;CYP3A43
1	66331150697162e+00;1	27136230151005e-02;0	2504250056384835;7	62154728531497e-01;NA;SLC7A9
1	65560467653965e+03;1	48412796116550e-01;0	0868584189923424;6	95434493887103e-02;1	98890078593703e-01;SPAST
2	90584332203704e+02;6	49812434264172e-01;0	2737481388955043;1	81087393712647e-03;1	21311107988465e-02;NRXN3
2	86700366544429e+02;2	89832628549213e-01;0	2534244377976492;7	12886278257521e-02;2	02496978124653e-01;OSBPL5
1	40125038273380e+03;-5	23399900933396e-02;0	0943402309760049;5	50953223526832e-01;7	45061908812948e-01;AQR
1	29508888278485e+03;-1	32207676409337e-02;0	1255813415906541;9	03149325667814e-01;9	54312416569978e-01;CPS1
0	00000000000000e+00;NA;NA;NA;NA;C8B
4	95252064306615e+03;4	39220020940147e-01;0	0802280620293007;1	00115754780989e-08;3	14445848794667e-07;FHL1
2	68483575207089e+03;-7	59077516754984e-02;0	0586166594027420;1	83860685747954e-01;3	82507678439736e-01;RTF2
1	39547495664977e+00;2	09511029100677e-02;0	2527579498920257;5	84993254094965e-01;NA;GABRA1
0	00000000000000e+00;NA;NA;NA;NA;NLRP2
4	70562573653270e+02;2	05715089084336e-01;0	1185763705788322;5	01294581855879e-02;1	56792101672951e-01;SLC45A4
2	71318169266508e+03;-1	59764335107916e-01;0	0966481280543595;7	21622691489301e-02;2	04244364520515e-01;RNF10
3	11975257574674e+02;-1	85153351800141e-02;0	1267532634666672;8	40432927687318e-01;9	22062859887431e-01;ZNF839
3	32880297081041e+02;-6	52752617797925e-02;0	1505875925385976;5	90427303276976e-01;7	73706335004293e-01;ZDHHC6
5	95575451241972e+02;3	35398857979008e-02;0	1931688790385929;7	90430998374994e-01;8	96395882037373e-01;GRAMD1B
2	20725369499703e+01;6	62497118157441e-02;0	2556348380615432;3	18068243999378e-01;5	37581539968159e-01;RNH1
2	44226996310586e+03;-1	03173674665949e-01;0	0878252262772815;2	07648653494507e-01;4	13856765035936e-01;NDUFS1
1	40560898287035e+03;-1	04644376054843e-01;0	0937489202680708;2	39178849560867e-01;4	50816992384920e-01;RB1CC1
1	24232165776621e+03;1	28792524065196e-01;0	0635214481751482;3	61041422860287e-02;1	23240088873785e-01;ERP44
1	05590534006003e+03;1	92479476600456e-01;0	0771283960543266;8	78940259226684e-03;4	21038783863231e-02;ALAS1
5	23801128765993e+00;5	00794372883889e-02;0	2506325426087305;4	59106035736797e-01;6	70736980019201e-01;BIRC3
1	70991501592901e+03;9	72453040056154e-02;0	0998348544111057;2	90284918888455e-01;5	09891918550430e-01;AKAP11
3	77969084547409e+02;-7	04038643132481e-01;0	1330484855354574;1	30394729801455e-08;3	94909753112978e-07;GLRX2
3	88977806631547e+02;2	34682881064704e-01;0	1005317125405523;1	07356162403016e-02;4	90043207437375e-02;SNAPC1
6	50837553549507e+02;-3	21485094080915e-01;0	1153528118603086;1	99803863583107e-03;1	31219885324092e-02;DERA
6	39275683237412e+03;-2	08255800590507e-01;0	0552349727135733;1	03008422967043e-04;1	10810546092765e-03;STRAP
2	30501833200985e+02;-1	94101452687789e-01;0	2312499557777149;1	73395653198580e-01;3	68407484136412e-01;ABCC2
6	24721849915075e+01;3	47911553417400e-02;0	1771249424731077;7	83564063269315e-01;8	92684820491105e-01;DEF6
1	56302356381790e+03;-3	99214096171629e-01;0	1267583012004205;4	01108895167864e-04;3	45009558581039e-03;PLEKHO1
3	60580704100060e+02;-4	52482513426064e-03;0	1559328130141090;9	64129358419336e-01;9	83876760731840e-01;GCLM
6	19821828592688e+02;-8	97560593622867e-02;0	1487725306530449;4	58457494962805e-01;6	70071051995409e-01;UBR2
1	33378541766165e+02;-4	13648856562916e-02;0	1589642035593254;7	34039180662915e-01;8	63804572809684e-01;EHD2
3	47607568751414e+02;3	84068599119096e-01;0	1696925976427244;6	44154808083358e-03;3	34113292356761e-02;DEPDC1
1	42686042177948e+02;-3	40666213290954e-01;0	1524810764742179;8	22775087781473e-03;4	02225031664598e-02;CCDC28A
1	22341754213538e+03;2	31897214254206e-01;0	1317595737802791;4	22042345777945e-02;1	38013245654699e-01;RRAGD
1	05931907621421e+03;8	30826818731199e-03;0	0920511251314937;9	22795936752716e-01;9	63997630221093e-01;HSF2
1	41030438282544e+03;-3	77674704621842e-01;0	1089218122746975;1	60318307388947e-04;1	61062708587704e-03;PHF20
1	19493244142236e+01;4	17241883785296e-02;0	2404118354668220;6	32494442965163e-01;8	01288689440781e-01;HSD17B6
2	43192657600104e+02;6	53093730239451e-02;0	1567163663931259;5	94524712750547e-01;7	76616892580065e-01;NR1H3
4	00345014995203e+01;-2	74242243935251e-02;0	2006643016026625;8	23199294685123e-01;9	14175069554502e-01;TYMP
1	11970399697198e+03;-1	39600110978635e-01;0	0924720304149166;1	04547540799733e-01;2	62448295922392e-01;NCAPH2
9	27140239356500e+02;-4	00013441717718e-01;0	0880680264645668;1	63713006714263e-06;2	99577569339026e-05;TOMM34
3	20688153718154e+03;-1	29228436471758e-01;0	0795952300481024;8	64345801695552e-02;2	31807889797524e-01;SEC63
1	93111740076058e+03;2	51839355344101e-02;0	0890806767655964;7	67288843016327e-01;8	83523166655351e-01;KPNA6
4	58363982833829e+04;1	00450541124567e+00;0	1002400458622704;1	21974764093871e-24;1	00971871381326e-21;VIM
4	06274058499451e+01;5	66109570390596e-03;0	2204969146498031;9	59653519672213e-01;9	81497921367870e-01;RTEL1-TNFRSF6B
1	05864235343033e+01;8	06494156835047e-02;0	2501978829093268;3	88751192519727e-01;6	06735951974108e-01;FAS
4	25239042017300e+02;1	50291449929581e-01;0	1453297730234578;2	04117842503767e-01;4	09602282590960e-01;RNASET2
6	46668912013152e+01;1	81055247639437e-01;0	2911440558986844;1	50439997822705e-01;3	34259831563126e-01;CD44
3	98196229560919e+02;1	24829134140849e-01;0	1293764860989098;2	58483244630286e-01;4	74145059053804e-01;KCNG1
1	08691841152560e+03;3	68357956936486e-01;0	0882601242823682;1	04306861995417e-05;1	52375671338514e-04;AGPAT4
0	00000000000000e+00;NA;NA;NA;NA;SLAMF7
1	67991610436414e+02;2	63417803436109e-01;0	1947709373092446;6	94069582571302e-02;1	98732278441582e-01;BTN3A1
2	56466294649169e+02;-9	94708592422426e-02;0	1257557607815023;3	61956438122060e-01;5	79619674387355e-01;MIPEP
1	48840989794145e+01;4	98615782833975e-02;0	2477027267068166;4	95460451427820e-01;7	00649514977728e-01;PRKCH
1	23974347934332e+01;-1	62756161273289e+00;0	6593987507989373;4	87215440649495e-04;4	08180878084377e-03;INSRR
9	36321140982269e+02;-4	18323910023544e-02;0	0994601085346294;6	42040723250365e-01;8	07112941767415e-01;IFNGR1
5	64840886102035e+02;-8	65798410366628e-02;0	0986392403681996;3	37266555723027e-01;5	55475301249560e-01;B4GALT7
3	11799456873242e+01;-7	73114970842662e-02;0	2078988989107351;5	35472168342192e-01;7	33079868834515e-01;SH2D2A
4	09879415031825e+02;-1	75110588924516e-02;0	1206247777763655;8	67776821842243e-01;9	35799864187715e-01;VRK2
1	95661213888301e+02;2	66599068849262e-01;0	2617206968512863;9	14201404434165e-02;2	40394451893564e-01;TNFRSF1B
2	18371971809581e+03;-1	39139297431952e-01;0	0988666808509362;1	21977355248705e-01;2	91912767572065e-01;VEZT
4	57592825111099e+02;8	42003883788693e-01;0	2273219088559274;1	83390643380244e-05;2	48678856827002e-04;POU2F2
1	42253858641084e+03;7	92442234950163e-02;0	1147630223500344;4	33822296331326e-01;6	46290753228535e-01;BRD9
2	05176237870997e+03;-2	16179298015405e-01;0	1440274863873561;7	12250223507665e-02;2	02441922233198e-01;SNX1
6	03884674942787e+02;-1	93231766699365e-01;0	0848784919625988;1	54015390197086e-02;6	51436385203442e-02;TBPL1
7	30018638392229e+01;7	54106200052279e-01;0	2347233426346616;1	18323274718729e-04;1	24210857953526e-03;ARNTL2
4	18791034203796e+03;-1	29742957991686e-01;0	0876194238103727;1	16764464420286e-01;2	84091455490868e-01;BCLAF1
2	07928870722232e+03;1	48269678369710e-02;0	0713360165750775;8	31004678351101e-01;9	17777472108179e-01;SLC39A9
3	24917225698815e+02;-1	79394499985761e+00;0	2173774382925436;1	12382168007723e-17;2	57059422190297e-15;ANK1
0	00000000000000e+00;NA;NA;NA;NA;IBSP
2	48338824370548e+02;2	25451646454540e-01;0	1648883791994247;8	38220448938418e-02;2	26841126833732e-01;TFB1M
2	38235613855707e+03;-1	08460659139370e-01;0	1112487139463449;2	67304013532020e-01;4	84295254949520e-01;RABEP1
4	90114222878568e+03;-9	63615096953343e-02;0	1446687770211694;4	28108957309589e-01;6	40854741571505e-01;HMGB3
1	55564428734821e+03;-1	77805532754787e-01;0	0914951904973556;3	76997684924511e-02;1	27108761728621e-01;NUP160
5	69204785483172e+02;1	30604085925114e-01;0	0891410488195734;1	14972175215116e-01;2	81536028614044e-01;BAK1
1	74353600092381e+01;6	93101619315256e-02;0	2557931810714535;2	94143638284140e-01;5	14374108030529e-01;MUSK
2	84334611490482e+02;9	51657430111177e-01;0	1920211304661921;6	50171440547873e-08;1	66704724520416e-06;IKZF2
2	48733531296015e+03;-3	39299099620809e-01;0	1216501813568831;1	72232285475346e-03;1	16546751681721e-02;GRN
5	21135072416170e+02;-1	01747549970808e-01;0	1401841092756412;3	79770424073583e-01;5	96919444131571e-01;FAM13B
1	72905237589496e+02;1	82951316384005e-03;0	1976831477516831;9	87551228212966e-01;9	94519279494312e-01;ARHGAP31
1	96676313302702e+02;5	20481038662132e-01;0	1316116283949897;1	26137923463656e-05;1	81071978653361e-04;CENPQ
6	49712408243311e+03;1	20155709067310e-01;0	0963647150796872;1	81098137831987e-01;3	78117947162054e-01;SARS
1	45507561841448e+03;1	77775863139027e-01;0	1221187289930122;9	31489960538906e-02;2	43448202209576e-01;RANBP3
4	96404494154220e+02;2	45954888395370e-01;0	1176220226979395;1	79694902406805e-02;7	33290183906079e-02;ARID4A
5	46459360167678e+02;1	66594912283129e-02;0	1024852382735438;8	59112437785090e-01;9	31171514250119e-01;EIPR1
8	97131704556950e+02;1	68944093163658e-02;0	1310519478622699;8	90685048983689e-01;9	47883005297364e-01;PNPLA6
3	10303731160187e+02;2	50144944500263e-01;0	1285392340996713;2	46483661667004e-02;9	29070245971206e-02;IFT88
4	81761318334422e+02;-1	17831017182880e-01;0	1500847667405738;3	21854696847947e-01;5	41061991103831e-01;ALG1
5	98441917817600e+02;9	05147086804306e-02;0	0984087126501569;3	14857390814950e-01;5	35042119445463e-01;ZCCHC8
1	26192949170532e+03;-1	47840291467268e-01;0	1219873063883923;1	64521813586728e-01;3	54788202914062e-01;ABCF2
1	43576674017467e+03;-3	75323343194267e-01;0	1379910037866267;1	61419030190723e-03;1	10280368269420e-02;CHPF2
1	03598932740059e+02;-6	25771215447294e-01;0	3135479338481851;3	88589500689383e-03;2	24203115830874e-02;LRRC7
1	42305345142842e+03;-3	10245538402395e-01;0	1822611232790554;2	98805678720050e-02;1	07168102308012e-01;FUT8
9	52330302445266e+02;-2	70162155406280e-02;0	1417522653283184;8	17798187003922e-01;9	11231670967921e-01;UBA6
1	38269415065982e+03;-4	79554251278288e-01;0	1368354684972321;7	39116500340832e-05;8	25931896205568e-04;GAB2
1	83043718706137e+03;-1	70009636483278e-01;0	0943670150698757;5	08901970749757e-02;1	58515532333162e-01;ATP6V0A1
1	63385001012433e+03;2	24878988711121e-01;0	1324543106657911;4	99718837323138e-02;1	56439983216738e-01;PIAS1
1	02177280213191e+03;3	03562894280933e-01;0	1523987529474901;1	79091597574787e-02;7	31212828370131e-02;SLC4A7
5	61961035621061e+02;-2	21419025169899e-01;0	1206147077381854;3	68835326288022e-02;1	24938295249240e-01;APBA2
3	82021841858408e+02;1	48262172316695e-01;0	1529739193765925;2	21292054192885e-01;4	30865986010227e-01;MAP2K3
2	28665783318888e+02;-7	44413284079539e-02;0	1614323629128226;5	51552469343139e-01;7	45524308145644e-01;EFCAB1
1	47440971482319e+04;-6	63651921640213e-01;0	0839200766837916;1	03734153079967e-16;2	00368279682461e-14;TMSB10
1	68044037646691e+02;-1	20822820175266e-02;0	1558395846333648;9	12770068595900e-01;9	58651212691586e-01;ASTE1
5	78549107215064e+02;-3	01412240443566e-01;0	1009105578094297;1	21454765455650e-03;8	72466794496289e-03;RNF19A
3	32572488180222e+02;-1	45925659174664e-01;0	1334706393089457;1	94449802089026e-01;3	96936984442887e-01;PEX3
1	69861811449355e+03;-1	66351006505281e-01;0	0652114956226061;8	32325756293909e-03;4	05184848709418e-02;GABARAPL2
0	00000000000000e+00;NA;NA;NA;NA;MYOC
2	96573106347416e+02;5	15002780763953e-02;0	1191099784209290;6	25658658399752e-01;7	97490726364889e-01;SH3YL1
1	01600211671510e+03;1	73547792877161e-01;0	0764579174187147;1	64556640388501e-02;6	85843355673388e-02;FAM136A
2	62468286144007e+03;-1	93936799163617e-01;0	0925994359066084;2	10090128636083e-02;8	23682182275521e-02;VCL
4	62070188610352e+02;5	44279607620991e-01;0	1448184767548249;3	07694437376830e-05;3	83713063081694e-04;DEPDC1B
3	97846541987061e+01;-1	22145923983240e+00;0	4494146868544652;2	47970404423777e-04;2	32874636130298e-03;DAPK2
3	36364548639629e+02;-6	23338515424378e-02;0	1423510700607948;5	95795145631045e-01;7	77400196025676e-01;NSMAF
1	31980775813213e+03;-6	64558720477712e-02;0	0740328361687168;3	47662684032482e-01;5	65578148907043e-01;ADSS
1	06775875581602e-01;-9	07115076184283e-03;0	2535601265843931;8	48457542394323e-01;NA;STAP1
6	36733807845064e+03;-7	98609083995917e-01;0	1503546077558182;1	03830758402352e-08;3	22943539480981e-07;TIMP2
1	47048868084923e+03;1	43310244208035e-01;0	1202049494548013;1	78988882209043e-01;3	75744804772613e-01;RFC1
8	87553482898173e+02;-6	43358035477994e-02;0	0744270763757404;3	60519940949717e-01;5	78215578325480e-01;TBC1D23
2	53413974731264e+03;2	00795688356433e-03;0	0744258862497466;9	81463669980019e-01;9	92549876337830e-01;CUL3
2	69689047823959e+01;-6	51233153938807e-02;0	2519232060103846;3	93724708588062e-01;6	10898815967053e-01;MYOM2
3	63264258624706e+00;-7	50849148886503e-02;0	2571153741483013;3	12295992097788e-01;5	32278817365503e-01;OTC
8	62655680833128e+01;1	13937792722494e-01;0	2020573383620587;3	94579180837524e-01;6	11569586276704e-01;CYP46A1
1	07541438443824e+03;-1	41137307776756e-02;0	1170544638522040;8	96530640958632e-01;9	50751999982420e-01;AC118549.1
1	14824091326312e+01;-6	74731879456819e-02;0	2445089531580353;4	70172500571900e-01;6	79610069053747e-01;SLC18A1
9	41685948492470e+01;-7	91537866196964e-03;0	1676939128687142;9	47173290995699e-01;9	75685025519627e-01;USP2
1	31431451322716e+00;4	43317204309049e-03;0	2512142378900458;9	00024931739083e-01;NA;CASR
3	22248238498942e+02;4	19016402427742e-01;0	1187058658450431;9	91488348109891e-05;1	07056108344984e-03;TUBG2
6	75518683686282e+02;-2	26178012061704e-01;0	0871591341193095;5	45191563087924e-03;2	92970946915625e-02;RPL26L1
9	80536144238221e+01;6	16962695058356e-01;0	2416258363159110;1	15329483994120e-03;8	37113882986962e-03;FLT4
1	41017541148284e+03;-3	76798277699212e-01;0	0971863590053238;2	89325452253725e-05;3	63150444908213e-04;NSUN2
1	04181592036120e+03;2	03036519095796e-01;0	0871605710690325;1	28168234356607e-02;5	64355771543885e-02;FBXO42
6	15284595178868e+02;-2	36368163051682e-02;0	1064049449038976;8	06156148206773e-01;9	05252792482820e-01;MFAP3
2	94043148353099e+02;2	53490930612844e-01;0	1474951186990097;3	91972003473286e-02;1	30837966750760e-01;MRI1
1	85383399106576e+02;-2	31807534150742e-01;0	1499748139664384;5	89273004931048e-02;1	76012404084559e-01;METTL1
1	14624127502756e+02;-8	17334018626260e-03;0	2452602179918765;8	80718744810377e-01;9	42740693606162e-01;HOXC8
2	84541566398152e+02;2	66916141108195e-02;0	1380503089766324;8	17720483082743e-01;9	11231670967921e-01;AGA
3	93762695205610e+02;-1	24009540106804e-01;0	1120484770153004;2	16043325022570e-01;4	24209339947732e-01;PI4K2B
1	18013944955972e+03;-5	87724353931355e-02;0	0908737974652098;4	85884419481813e-01;6	92970280439071e-01;BOD1L1
1	90757682355836e+03;5	43684015741659e-01;0	0598347167555718;1	92678541508924e-20;7	12664630976836e-18;MAT2B
1	97070251861069e+01;1	42039592738171e+00;0	5836754115488295;6	80403232835670e-04;5	37397991804420e-03;TLL1
1	62363886057740e+03;-1	69953606143645e-01;0	0861908132906687;3	43096321080469e-02;1	18788815886534e-01;EDC4
1	74832410337669e+03;-1	53617785260413e-01;0	1203419999917830;1	46281665881511e-01;3	28166276898205e-01;TRIO
4	65759663895069e+03;-3	20132869771007e-02;0	1193321709489541;7	59387422141286e-01;8	78642259576954e-01;VCAN
8	55262769740854e+02;2	24334393060213e-02;0	1246982724206582;8	37619509450322e-01;9	20253905851255e-01;CLEC16A
3	99167171979865e-01;-7	98775220581893e-03;0	2536636286841832;7	88564121281396e-01;NA;MSR1
8	61358026827558e+02;-8	92225360225261e-01;0	8107887561849577;6	58697980625835e-03;3	40291402531932e-02;CDH1
1	89338658819731e+03;4	84310248521814e-03;0	1233687056301501;9	65492012896519e-01;9	84370637294986e-01;MTREX
3	99870887873455e+01;5	94651372771765e-02;0	2370864036420995;5	37820097386733e-01;7	34731990017365e-01;DNAH5
1	29054065918307e+03;4	94695349815209e-02;0	1349131452122908;6	68007917557087e-01;8	23183500305692e-01;ZFYVE16
1	19321447144277e+03;4	06607727873983e-02;0	1221256782595561;7	00542369870193e-01;8	44244614060550e-01;RIPOR1
2	93384339224600e+00;1	95032206075915e-02;0	2500568439314740;6	78825128910694e-01;8	30082397136114e-01;C6
1	72897282528611e+03;-3	15212137769737e-01;0	0867615411687216;1	17965756166845e-04;1	23973251361612e-03;RAI14
1	64158755015002e+01;3	05683962205550e-01;0	4183636554309531;4	45498650395478e-02;1	43523879512138e-01;SOX30
4	81774032852178e+02;2	00924015812237e-01;0	1324727885690120;7	93938883560802e-02;2	18176312864701e-01;PNKP
2	34423100442017e+00;-1	62290148614813e-02;0	2495210116307663;7	38459014486226e-01;NA;BEST2
5	41746102093833e+02;2	49995439942889e-01;0	1286237131842861;2	59834285771881e-02;9	66194486386820e-02;PHLPP2
4	99224009044398e+02;-9	20281224763963e-02;0	1731265728770705;4	69574322720748e-01;6	79528605211491e-01;SPDL1
1	15260432339903e+03;2	72262458406364e-02;0	1156117630991760;7	93014895803130e-01;8	97920337956205e-01;STAU2
4	49936939206878e+02;-1	86443840397720e-01;0	1343299755708963;9	90594566941903e-02;2	53714077250331e-01;PQLC2
3	61465559702874e+02;-1	21085839075318e-01;0	1222100263457351;2	55126667449249e-01;4	70021405991707e-01;CTNS
6	83846976987925e+02;6	36585262589799e-02;0	1191138669134132;5	47150216436041e-01;7	41377265295664e-01;RTN4R
1	22799987066691e+03;-3	59020525611842e-02;0	1115046200973465;6	90465266508102e-01;8	37928100580841e-01;PHF23
1	18465626018415e+02;6	72430016758727e-01;0	1779776374230162;1	97521718338434e-05;2	64335454318347e-04;CDH10
1	18595646221721e+03;-5	54278314618196e-04;0	0811174195817494;9	92807055514888e-01;9	96763375863171e-01;INPP4A
3	29946745927919e+01;1	18037957607973e-01;0	2754954836024092;1	59569464689688e-01;3	47708113002427e-01;RAB27B
2	81000427867990e+03;-3	24450486722917e-02;0	0479331710834508;4	77124523669002e-01;6	86049025596520e-01;PSMA4
1	51000372074035e+02;-1	33798947401659e-01;0	1831686715133169;3	15702718352265e-01;5	35902358737991e-01;MYO16
1	09641790733444e+03;-2	15724197564076e-01;0	1199300193533399;3	65029520825604e-02;1	23999831118607e-01;LSG1
1	12198789485933e+02;-2	58523145406798e-03;0	1448719606616082;9	82002382829156e-01;9	92796128124573e-01;PARP3
3	17367712837618e+03;-2	27130173261498e+00;0	5416882892364090;8	05722151715255e-07;1	57910641323766e-05;TNC
3	92831433548262e+02;1	73388031098581e-01;0	1044548838492200;6	74415522055801e-02;1	94589866148017e-01;THAP3
1	50621621908858e+01;3	14394517074771e-02;0	2339514903022376;7	31199374065381e-01;8	62203656015592e-01;RIPOR3
6	48916136573803e+02;9	46700530968414e-02;0	1061681352805496;3	26508567934296e-01;5	45626769886359e-01;TDP1
1	10376987081186e+02;1	21774218361509e-01;0	1525062111330586;3	20281204657484e-01;5	39796149031133e-01;AIFM2
3	09893861073214e-01;1	21832963415461e-02;0	2538439541677151;6	10101612492039e-01;NA;C2orf83
3	63609814362385e+02;5	51253758079358e-01;0	1362858901889627;9	39802211568549e-06;1	38806471078230e-04;AL049834.1
7	10857668375332e+02;-2	56536911321236e-02;0	1276426966240237;8	16285743769415e-01;9	10534510225950e-01;MED17
4	00546098490112e+02;3	00790111915285e-01;0	1204367895130466;5	33122689641177e-03;2	87909438854372e-02;RETSAT
2	45397367094408e+02;1	40179319277541e-01;0	2349232144142629;2	89665213657052e-01;5	09245877866996e-01;CAPG
1	71789517529071e+03;-1	27765707080389e-01;0	0897650969972646;1	25950026915062e-01;2	97448073344850e-01;AP2S1
1	47650720632098e+01;-1	21130628407273e-01;0	2682410261647476;2	23097448885372e-01;4	32752293173768e-01;USH2A
0	00000000000000e+00;NA;NA;NA;NA;ZPBP
2	92068207376636e+00;-5	28729615767307e-02;0	2570849827125882;1	89806863317022e-01;3	90358211119388e-01;TG
1	11961091103623e+01;1	06209413660655e-01;0	2682019497846833;1	89917513161749e-01;3	90389742083936e-01;ADAM28
2	22972034747469e+00;6	82627829596108e-02;0	2610710387843096;1	92820426693272e-01;NA;BARX2
7	25401821779468e+02;1	90547885151910e-02;0	1106809993955269;8	49670190053442e-01;9	26932324059557e-01;DCUN1D1
2	50667538579975e+02;-4	21983217212736e-02;0	1845929296452793;7	35701846041458e-01;8	64656452072724e-01;JADE2
3	21179555007156e+03;6	58568714212926e-01;0	1451343867625177;8	00696428713313e-07;1	57102784613456e-05;ZIC2
2	46402484223944e+00;1	20833345969157e-02;0	2487444921418251;8	08698231208035e-01;NA;LCP2
3	39040364723937e+02;-1	49783028693223e-01;0	1274477752321985;1	75309081879897e-01;3	70480559129605e-01;TRIT1
3	12603276010002e+00;-4	99736086639480e-02;0	2531206244071618;3	94212038526468e-01;6	11327571609645e-01;ADRB1
0	00000000000000e+00;NA;NA;NA;NA;GUCA2B
2	63067143194262e+03;3	88758518980541e-01;0	0841890843440658;1	26068611116888e-06;2	36416044838833e-05;CUL7
1	08160893707259e+04;-5	83926399563455e-01;0	1150102323404932;6	53417333349981e-08;1	67111691153390e-06;CTNNA1
5	37019518060123e+02;1	08495096480366e-02;0	1386359213205886;9	28655596944752e-01;9	66620123992342e-01;PHKA2
3	94994039427403e+02;2	55324693157638e-01;0	1074960677884557;9	13492325654308e-03;4	33173774936566e-02;CNTLN
1	49143786413199e+03;6	45292033774085e-01;0	1865224303409433;6	82835113116063e-05;7	71306407174115e-04;EPHA3
1	85154328620962e+04;3	35196551205208e-02;0	0644543927734623;5	99895148737971e-01;7	79971500502653e-01;HSPA5
9	68762755281773e+02;1	91673397704332e-01;0	0855362059311197;1	71052659207595e-02;7	06649103532515e-02;DSG2
3	18292280340578e+02;1	30446739202031e-01;0	1746410211521441;3	21043920936522e-01;5	40430669270891e-01;GEMIN8
3	42032686932308e+02;1	37439918909507e-01;0	1045733175196534;1	47392114675331e-01;3	29763773682877e-01;OFD1
7	29865661957140e+03;-1	84529923081785e-01;0	1222383122307332;8	63761250763446e-02;2	31722617025798e-01;GPM6B
9	06860562244212e-02;-6	09984924377612e-03;0	2535312980487912;8	74986619851507e-01;NA;MAGEC2
3	44338533557872e+02;6	14918713440910e-01;0	2397508597271145;1	23180485548538e-03;8	82675004441793e-03;PREX2
1	09534339505608e+03;6	71483008085587e-02;0	1151039006549972;5	27500980268786e-01;7	27091424119298e-01;WDR37
5	11387771902444e+02;2	14909354902962e-02;0	1388785030206864;8	55673197746638e-01;9	29747038541631e-01;YTHDC2
2	16672096301186e+03;9	96396682022978e-02;0	0767882737652857;1	73832410990507e-01;3	68681191130495e-01;CTPS2
1	67133250739651e+03;1	40133385610297e-01;0	1019516770952663;1	20582341426061e-01;2	89771001292596e-01;ATP6V1H
4	40924880635974e+03;-1	53858186763989e-01;0	0618537281646118;1	01666379915094e-02;4	69870441068913e-02;POLR2B
4	13828845310978e+02;6	65154988257763e-03;0	1200927799947614;9	51379649801138e-01;9	77936766793104e-01;FAM214A
1	71766156575198e+01;2	87578858340630e-01;0	3468676593681003;6	94744272065878e-02;1	98793811683363e-01;ARAP2
2	76821194865216e+03;1	09585232977649e-01;0	0957196309089628;2	17794091872562e-01;4	26127495095340e-01;TPR
2	28351508000664e+00;-4	72319915247673e-02;0	2556690015154285;2	90936934111104e-01;NA;CP
4	19839554077637e+02;-6	40108761321517e-03;0	1871190174048919;9	58692813912200e-01;9	81271542454645e-01;KIAA0556
3	22324169410330e+02;7	79865765667727e-02;0	1299275391816101;4	80651060547117e-01;6	88726809521852e-01;DTNBP1
2	20198641084916e+02;6	72057967060478e-02;0	1499750599252376;5	80654046561947e-01;7	67465455311684e-01;XK
7	03451977979597e+01;7	81350403087788e-02;0	2225535669983157;5	16686898353542e-01;7	18243428013046e-01;ANO2
3	72076599915031e+02;-2	13478892798791e-01;0	1356380211262178;6	32097666940584e-02;1	85583277184515e-01;C12orf4
5	45394151038152e+02;6	26637959202711e-02;0	1239847653205637;5	65062594087275e-01;7	55793501239762e-01;SCML1
6	08984029351455e+02;8	23394712060593e-02;0	1137496151391414;4	19768545831617e-01;6	33277479886907e-01;WWC3
9	28719756091036e+01;-3	00100689895620e-01;0	3570282051366944;6	26221965540765e-02;1	84289773556699e-01;ARHGAP6
1	24381409111680e+01;1	59501388541374e-02;0	2377285107897771;8	43950644468451e-01;9	23823311091214e-01;FAM184B
7	85221201172861e+03;1	40482167663983e-01;0	0890149737352576;9	09507958472804e-02;2	39558884092291e-01;MAP4
1	20425990854266e+03;-5	89527908044739e-02;0	0970848561046887;5	13772755988150e-01;7	15930621985211e-01;GOPC
9	47488259475395e-02;-6	15706093300900e-03;0	2535343197942463;8	74986619851507e-01;NA;ROS1
2	78779811155417e+02;3	59075745206592e-01;0	3607387873609583;4	56157748755627e-02;1	46145342874453e-01;USP28
8	54748762783706e+02;1	07291154282556e+00;0	1247787008461322;8	86461257756968e-19;2	56837375080785e-16;HDAC9
1	36849543705176e+03;-2	55872646286593e-01;0	0884062579627969;1	93478886876768e-03;1	27790158414352e-02;TSPAN17
2	45320255931893e+02;-2	46162749527696e-01;0	1497115856662317;4	56075723131056e-02;1	46145342874453e-01;NOP16
5	56118336188070e+02;8	06337338066396e-03;0	1114464128794311;9	38881819151841e-01;9	71287880512711e-01;CC2D2A
1	29182110513238e+03;1	82355248506150e-01;0	1228933478130568;9	18133719123842e-02;2	41027432395785e-01;RRM2B
4	28516530756551e+02;1	81324860155015e-01;0	1140580952904951;7	49454213979819e-02;2	09481422008277e-01;ZNF800
9	04469710670936e-02;7	92890616102787e-03;0	2535029472395956;8	83532271280793e-01;NA;TNFRSF17
6	08394662576389e+02;-1	62208738720276e-01;0	1065085047715952;9	27252014047560e-02;2	42580631492371e-01;SNX29
5	74126376802488e+02;9	05532702595473e-01;0	1323747549856298;8	83457695240226e-13;6	70656269609436e-11;LMO3
6	92499715696928e+02;-2	58644954555705e-01;0	1033913195893752;6	27935354875518e-03;3	27710243445092e-02;MRPS10
9	40426533038781e+01;3	72359652412643e-01;0	2574056286149140;3	00432213530849e-02;1	07529619106862e-01;GUCA1A
2	07969047370549e+03;2	65923059557730e-01;0	1395723365746137;2	63978802339059e-02;9	76384574438768e-02;RSF1
8	27841333350452e+02;3	76112180113441e-02;0	1250681293566064;7	34917322504603e-01;8	64281067137060e-01;VPS13D
1	93679649440627e+03;1	40358655839398e-01;0	1026218874666765;1	35903852077809e-01;3	12135363260753e-01;CELF2
7	51903741935368e+02;8	81790529996523e-02;0	1210352186030719;4	09927246253734e-01;6	24226983958909e-01;FAM120A
9	55266648989803e+02;1	58698248349274e-01;0	1281144835493286;1	54676570529483e-01;3	40611901467620e-01;R3HDM1
6	05535733662759e+02;-4	76929071938066e-01;0	1467508143704465;2	24243433784276e-04;2	13135475828642e-03;COL9A2
2	26253521118448e+02;4	24946382293269e-02;0	2089138065071219;7	29763978466074e-01;8	61392945550038e-01;KITLG
3	11983979441606e+02;-1	77987038297345e-02;0	1325824319512542;8	90396147580919e-01;9	47805360659042e-01;ERCC8
6	89517966876313e+01;6	11640546815873e-02;0	2185192429807835;6	02113303971182e-01;7	81309508597777e-01;ADAMTS6
2	13989155933880e+03;-3	43831522148797e-02;0	0767856608302246;6	37388841840033e-01;8	04537883482611e-01;H6PD
8	94417832074706e+02;-2	52322624042718e-02;0	1170563850539355;7	94540270491140e-01;8	98769394990758e-01;VAMP3
1	94253473246561e+02;1	24257033671505e-01;0	1644461032650183;3	39238578120945e-01;5	57297622571773e-01;PER3
0	00000000000000e+00;NA;NA;NA;NA;UTS2
7	52138925906610e+01;-1	36724087347789e+00;0	4962965595491770;2	27985757445087e-04;2	16219553051031e-03;TNFRSF9
5	68409135743478e+00;-1	60069172032118e-02;0	2446579732386556;8	09176084441344e-01;9	06872637672656e-01;EPN3
1	14801795776854e+03;4	44799151486665e-01;0	0969139772819409;1	20976399272420e-06;2	28096933291947e-05;LTBP1
1	00931925978555e+04;2	68721910589438e-01;0	0695184280245854;5	15565930955574e-05;6	05580955657548e-04;RCN1
6	41950967515067e+02;4	16467975842139e-01;0	1484073899195752;1	20519263974994e-03;8	66821218428337e-03;ELN
7	65184330949087e+02;2	19110450308936e-01;0	1099941620573245;2	85947382214587e-02;1	03495925305400e-01;RFC2
2	40365743160326e+03;-1	50935423674773e-01;0	0906513823096974;7	00823129594483e-02;1	99985378937467e-01;ARID1B
1	64186981157663e+03;-8	87960724493663e-02;0	0969877496665201;3	24069723299089e-01;5	43260156834450e-01;CLPTM1L
1	27250694471973e+03;1	87480555676656e-01;0	1271014470014296;8	42217731205962e-02;2	27417102194539e-01;NEDD4L
1	55050536930846e+01;-8	19130230271431e-02;0	2360199788967997;4	52900070418552e-01;6	65254449816969e-01;FOXP3
3	80269563133246e+02;1	02831972351529e-03;0	1165271833960210;9	93990466985664e-01;9	97168207357444e-01;PPP1R3F
1	12126584547205e+03;6	21514758090992e-02;0	1148691924135312;5	45965594491362e-01;7	40506038436282e-01;HEXB
3	27856352325965e+02;1	60474238748015e-01;0	1246408688564855;1	42281418495250e-01;3	21515686873966e-01;PTCD2
1	60065132286891e+02;1	06778640918651e+00;0	2657231427190486;4	42035581869408e-06;7	12833632209442e-05;NEXMIF
7	44277743262905e+02;1	55544626291402e-01;0	0996236482125096;8	99424857571139e-02;2	37840001886472e-01;JKAMP
1	35252348379555e+03;3	57194058677525e-01;0	1295931200829100;1	86308301168985e-03;1	24186484184112e-02;DKK3
3	65223149768807e+01;-2	01076852562191e-01;0	3312551959520166;7	67840973055294e-02;2	13161090316085e-01;ARHGEF5
1	21222309122116e+02;-1	15399986556374e-01;0	1592265767843929;3	57388035248158e-01;5	74730213205734e-01;NFE2L3
1	12018907458314e+03;6	66335833318693e-02;0	0941634633143052;4	43698287075197e-01;6	56197432626133e-01;MCUR1
4	36697745380581e+02;-4	20664738224125e-01;0	1494388234131294;1	13717574403581e-03;8	28527373609327e-03;LIMA1
1	48681389647971e+03;1	77171275857793e-01;0	0855673585062544;2	75563977039568e-02;1	00554243846680e-01;LETMD1
1	29398792468193e+03;4	89367723791152e-01;0	1305110274404541;3	82346676714659e-05;4	65393990082276e-04;SLC4A8
8	48787629549583e+01;4	18729359819206e-01;0	2169048754494569;1	05583170178739e-02;4	83390415754423e-02;LAMC3
1	94195084595055e+01;2	21955707267375e-01;0	3274627240315663;9	67758951160171e-02;2	49903767186102e-01;PTGER3
1	40853749998199e+00;4	88486644437407e-02;0	2598807130229502;8	29318325488568e-02;NA;TNIP3
7	45763949044310e+02;-1	81199674358364e-01;0	1381566369266193;1	20052066536025e-01;2	88827180750899e-01;MAPK9
1	49040848500642e+02;-1	09622855446948e+00;0	2723066617509934;3	61036032634285e-06;5	98878854133054e-05;COL23A1
1	35596934060174e+03;-3	94471953945094e-01;0	1656337906993845;2	97145110083574e-03;1	81566628952297e-02;BCAR1
4	75866250343840e+02;-2	30513140688191e-03;0	1286282940193917;9	82778958269642e-01;9	93228768222565e-01;FAM160A2
2	49125767241025e+03;5	90359576241185e-02;0	1576550712748768;6	12025663871643e-01;7	88458139969219e-01;HERPUD1
1	42830687178544e+03;-8	71070220423229e-01;0	1167887179756313;7	70529268715161e-15;9	30200056065580e-13;HOMER3
1	94261274444972e+02;1	07864780985064e-01;0	1387302583713443;3	49047404333268e-01;5	66928905627351e-01;RAD51
1	17193035545516e+02;2	48486597088841e-01;0	2015608598846327;8	83200688002089e-02;2	35051450707721e-01;POLQ
3	16688328224257e+02;6	78039727363406e-02;0	0959994665081380;4	45864782185404e-01;6	58291494035740e-01;PIK3CB
5	04288202489311e+02;9	72563797307911e-02;0	1420237359265708;4	06989142415808e-01;6	22277138940379e-01;CYBA
1	51759703673895e+03;2	02033911363165e-01;0	0935875114508710;2	10592001806916e-02;8	25091584271227e-02;THOC3
8	75424676661130e+02;-3	52518233768874e-01;0	1182520285151587;8	52188292725744e-04;6	49052275519684e-03;HEBP2
3	73048541569035e+02;1	08901189095072e-01;0	1221246712335708;3	11077305908606e-01;5	31339983944867e-01;MPHOSPH9
1	22620760614393e+03;-1	33903772932239e-01;0	0996444777660384;1	41231038149713e-01;3	20131168796675e-01;PLEKHA5
7	20110256250420e+01;-1	56782025968467e-01;0	2444347423011129;2	35979551672371e-01;4	47699282579122e-01;PRSS8
1	66947398347960e+03;-1	10567345984862e-02;0	0853124735003234;8	89199642345640e-01;9	46997891474399e-01;SIKE1
1	03003411865158e+03;-9	24069236293086e-02;0	0868835964440974;2	54652897879264e-01;4	69532274564039e-01;RRP12
1	06387146053008e+03;-1	14791408573632e-01;0	1038235488009769;2	26610675384979e-01;4	36792460558602e-01;FNIP2
3	44257208217482e+03;7	05299417885656e-01;0	1925185403917413;2	85755432982549e-05;3	59448078651855e-04;MSMO1
1	73348151118109e+03;1	33717997154699e-01;0	0854408056524840;9	53873126126852e-02;2	47505254179141e-01;TTC17
1	40653740507110e+01;-1	64617710035808e-01;0	2738029169133804;1	89652611356382e-01;3	90260534543011e-01;ALX4
1	45294192954754e+02;-1	07865148248259e+00;0	2726346943582861;4	51160195244055e-06;7	25529031833733e-05;FSTL4
1	74984652295114e+03;-4	06502007246498e-01;0	1498139145273067;1	53764791371504e-03;1	05737623939962e-02;FOXN3
1	89910400360332e+01;7	92669293811317e-02;0	2393503147426813;4	46002974324742e-01;6	58398444317193e-01;METTL24
1	33375234575245e+03;8	86255990170192e-02;0	1055524292089880;3	59810474772907e-01;5	77311847772407e-01;AKR7A2
8	98069532358559e+02;-1	45617059062288e-01;0	1284486727361254;1	80933474488395e-01;3	78058824758525e-01;MRTO4
1	18570721468409e+04;-1	77222282742408e-01;0	1309904101486316;1	16863334810650e-01;2	84131536908083e-01;NNAT
3	10817144651575e+02;1	60531504990477e-01;0	1300520456089706;1	48488814474879e-01;3	31577334724637e-01;USE1
5	99349515937121e+01;3	81749694240938e-02;0	2063848470701321;7	56549819630944e-01;8	77296064035965e-01;MCF2L2
5	35135513827289e+01;-1	64968402186155e-01;0	2087470887718391;2	30844058158571e-01;4	41782569298543e-01;NRIP2
1	10957249447447e+01;3	68432371270332e-02;0	2408566450282064;6	47959487573082e-01;8	10395357188287e-01;LAMA3
9	02911202525140e+02;-2	14489308681176e-01;0	1094674484671716;3	01029551919978e-02;1	07654756852024e-01;AP5M1
3	81640556259955e+02;-1	17916402369950e-01;0	1141082208591421;2	44569158523457e-01;4	57307760758500e-01;ANAPC4
3	94169041217957e+01;2	31503159659467e-02;0	2180242955488317;8	37887201793688e-01;9	20373506633481e-01;KCNQ1
6	79429637915394e+02;-6	26871145685286e-02;0	0960119387603801;4	84434078679599e-01;6	91774440229262e-01;TRAPPC3
4	51427351061789e+03;1	39638932748048e-01;0	0746311071464651;4	90744451360572e-02;1	54269467313783e-01;THRAP3
1	99779880301799e+03;1	41946978032485e-01;0	1016573203313814;1	29079467945715e-01;3	02618674412449e-01;PHPT1
3	12408212974415e+00;2	33274684134750e-03;0	2464908149127105;9	67444714065938e-01;9	85471634203812e-01;ENTPD2
1	54223749339165e+01;3	62076248721060e-02;0	2381045187206171;6	70002215679568e-01;8	24268023048126e-01;LY75
8	86227424648629e+02;1	43924656848705e-01;0	1085850591998317;1	42832284035691e-01;3	22436012739963e-01;ARID4B
3	52428988378105e+02;1	54376466758294e-01;0	1666860444830389;2	37056861450356e-01;4	48671280706306e-01;OPN3
2	56977622382671e+02;1	48345441137643e-01;0	2143488646175894;2	77431708733428e-01;4	96896025615280e-01;SDCCAG8
7	28948299220435e+02;-5	23235913332260e-01;0	2209058484480085;2	52388421153093e-03;1	59653333010082e-02;PTPRN
7	77245341714825e+03;5	17979798344598e-01;0	1153710342891329;1	51236186797592e-06;2	78800622618169e-05;KIF1B
1	16411111004819e+02;-2	61557183094722e-01;0	2270149786994059;8	68174948768443e-02;2	32476175437317e-01;FOXC1
3	95027435566617e+02;3	36647163160674e-02;0	1192362755792001;7	48929108670085e-01;8	72203632687128e-01;TBC1D22A
1	38652841576530e+03;1	08841369598428e-01;0	1310382016920125;3	31205531012832e-01;5	50253387924849e-01;SYNE2
3	20890245106443e+02;-9	38167383864560e-02;0	1883656572266744;4	75246684701893e-01;6	84230245301436e-01;PLEKHH1
3	55684486381030e+03;-1	57987369643597e-01;0	1016743945346216;8	78497361559299e-02;2	34265963082480e-01;ATP9A
0	00000000000000e+00;NA;NA;NA;NA;SPO11
2	21218196855579e+00;4	47727108866626e-02;0	2565813545170630;2	52910201118453e-01;NA;CBLN4
1	78042334656323e+00;3	22819939596773e-02;0	2502980503558621;5	57748259375167e-01;NA;CHRDL2
2	52118041918011e+03;3	49454671133861e-01;0	1064589417556515;3	65188240726383e-04;3	20789912925086e-03;FAM168A
2	39885032857527e+02;-1	98548973913233e-01;0	1065207704783534;3	96658157745425e-02;1	31996658006250e-01;RELT
1	42620650560922e+03;1	12236969874657e-01;0	0876751549427198;1	72573573093241e-01;3	67213502958544e-01;GALC
1	89138038921299e+03;-1	62255596198715e-01;0	1432220924310860;1	62592283185405e-01;3	52388012828211e-01;NOP58
3	57028857113819e+03;-4	44285163440365e-02;0	0445960235798457;3	05403199473649e-01;5	25725708011155e-01;SZRD1
1	16862204746645e+03;1	13387775313450e-02;0	0758287241840301;8	72218426519015e-01;9	38251391128036e-01;KCNH2
1	57674882569405e+03;-4	80297216075991e-03;0	0681126970026200;9	36174182188189e-01;9	70218909214229e-01;CUL1
6	02409848444887e+02;-2	09090604519575e-01;0	1278637559359818;5	80761154088500e-02;1	74008133448371e-01;FAM114A2
2	64982006918907e+03;2	12491817226049e-01;0	1668916576243989;1	09587450108875e-01;2	71299947691922e-01;CYFIP2
1	70760908585051e+03;-2	41843008051152e-02;0	0855348664362379;7	70273827970336e-01;8	85370440986881e-01;TAB2
7	45973294077977e+02;1	98878582808266e-01;0	0959933629223443;2	57301468067756e-02;9	59238413229652e-02;GINM1
1	18097765170598e+03;2	50624458629432e-02;0	1096353246745557;8	01165800438762e-01;9	02226122647539e-01;EIF2AK2
1	14737304351257e+03;1	28573415823779e-01;0	1568467331573675;2	92859291613586e-01;5	12953745633307e-01;AC022966.1
1	51211158555670e+03;-6	71710293187832e-02;0	1025395596313561;4	65229753207559e-01;6	75517102634955e-01;KMT2C
1	72761377308066e+00;-1	64019242068629e-02;0	2502618266550430;6	95261145787125e-01;NA;MCOLN3
3	18907036076665e+01;2	13294381079548e-01;0	2691914197199466;1	45624379390878e-01;3	27322893967766e-01;CCDC85A
2	92888172226253e+03;3	51009683146614e-02;0	0882692320446765;6	64898662406730e-01;8	21506634490305e-01;PUM2
1	03502227707089e+03;-3	41752438339601e-02;0	0732805173531171;6	25769128227368e-01;7	97490726364889e-01;MRPL43
1	34853470853083e+01;-8	69194561089132e-01;0	7415846959488401;6	45224113958325e-03;3	34500015175698e-02;ITIH4
2	37035783455157e+00;-6	29748249232095e-02;0	2600937030006531;2	11348592769148e-01;NA;ITIH1
7	40884274397309e+02;-3	84662259048113e-02;0	0964509754041733;6	66410824677404e-01;8	22547416592882e-01;HPF1
3	72063684836719e+03;1	86086925842610e-01;0	0736349675174973;8	16328750740112e-03;3	99635567526503e-02;ZFR
5	38064764530234e+02;6	46346390432161e-01;0	0989710850513215;1	04935711059886e-11;6	24726849679815e-10;ZNF280C
1	47839563604381e+02;-2	27987371732017e+00;0	4249571842575530;3	63377407625282e-09;1	29181039962329e-07;NPFFR2
1	38746624130492e+03;-1	85503140304598e-01;0	1516136846285300;1	34702919943893e-01;3	10320111357624e-01;PHF21B
4	94670856589312e+01;6	05788520188280e-01;0	3099976205788190;4	55517183261575e-03;2	53886204354576e-02;TRAF1
1	81465009556097e+03;-2	19917103481501e-01;0	1062191418509447;2	27551227202943e-02;8	73812797370436e-02;RC3H2
4	14751665918005e+01;-4	53034150954620e-02;0	1890817648429247;7	20050212516351e-01;8	56238654790631e-01;IL17RB
8	01557524094941e+01;8	83952525335023e-02;0	2143027999290142;4	85429001154061e-01;6	92604871640035e-01;TRAF3IP2
1	28787904818051e+03;1	96791869139583e-01;0	1161021874077607;5	33620068212028e-02;1	64239188563241e-01;GYG2
2	57709819446906e+03;4	55650311039270e-01;0	0934113951659227;2	25393895297746e-07;5	14881402872013e-06;DCBLD2
0	00000000000000e+00;NA;NA;NA;NA;SERPINB3
5	97303873686588e+02;7	35775076061370e-02;0	1200837750214026;4	88563331002806e-01;6	95252643928824e-01;SOAT1
2	45993330816939e+02;5	08393304285744e-01;0	1382764328200858;4	48019871897392e-05;5	34739057417338e-04;PKP2
2	04842345710924e-01;2	67378636261159e-03;0	2532683268481593;9	82753519057659e-01;NA;MSH4
1	39608989913588e+01;3	85922567819589e-02;0	2332679057718027;6	83691302675460e-01;8	33353639441186e-01;F7
8	22123076792514e+03;-2	88717335037546e-03;0	0570829886768975;9	63299109756328e-01;9	83554077528721e-01;GDI2
1	00442730203828e+00;4	05806878110761e-03;0	2530750648251610;6	67376535883230e-01;NA;PRDM1
7	03120419282906e+02;1	01351650809985e-01;0	0980877252559484;2	59717897650221e-01;4	75857497128104e-01;ATG5
2	66140332855532e+02;2	14410435343094e-02;0	1467087652351455;8	57821615635987e-01;9	30872824496082e-01;TMCC3
1	38143017493350e+03;4	74083495992083e-02;0	1230556315262478;6	55787373934274e-01;8	15640531478387e-01;PITHD1
1	22230896244820e+03;1	22681976278690e-01;0	0948317151703941;1	63473659310838e-01;3	53548904386614e-01;MTA3
1	03761559435791e+03;2	31922257472647e-01;0	0738134649891031;1	00584363531503e-03;7	44701267304787e-03;USP13
1	09029128946201e+03;-4	80039297877293e-02;0	1164717728382205;6	42685483747029e-01;8	07459876799611e-01;ATP11B
3	39775644345719e+01;-1	75598472251627e-02;0	2229455986114203;8	68507238528000e-01;9	35954619485880e-01;LAMC2
1	29880167718360e+03;-3	61859475963646e-01;0	0888472370939637;1	53664877562061e-05;2	13051347438862e-04;CDK14
8	61456432672389e+03;-3	08118523936313e-01;0	0745535185628214;1	70739677820592e-05;2	33599316554657e-04;SEC61A1
1	52606562252216e+03;-1	16709117309061e-01;0	1082882634969597;2	29870788122380e-01;4	40744861194027e-01;PPP1R12A
9	44576834530764e+00;2	42577559223190e-01;0	3978577673038815;3	37366724428054e-02;1	17295662749146e-01;RASGRF1
1	25322288111356e+02;-4	27572558846977e-01;0	1795350608984345;3	55294563058959e-03;2	08653033291544e-02;CAMK2B
1	10591921786027e+03;6	05446909704662e-01;0	1084951101706220;3	85574435256600e-09;1	36333796339604e-07;CROCC
8	04466154717805e+02;1	22938653181080e-01;0	1303093339983254;2	64109083321376e-01;4	81114146962045e-01;POLR3E
2	85219184021291e+03;4	51484157743461e-01;0	1496620266620507;5	16263354379188e-04;4	27808726648724e-03;ATP2B4
1	80018526342240e+03;6	46644147340177e-02;0	0933019701087435;4	55986447504113e-01;6	68003542243839e-01;ZC3H11A
9	62369247962819e+02;-1	35764152959362e-01;0	1111905611220123;1	61772654487723e-01;3	51268526806716e-01;RIOK2
5	95488915594282e+02;-1	15663564048397e-01;0	0831533583267291;1	38921922167317e-01;3	17014793247131e-01;YIPF1
1	24958389058440e+03;2	14291692302627e-01;0	1060639244596728;2	67661710875652e-02;9	85185513839155e-02;NDC1
2	94622134623003e+01;-1	98472745046708e-02;0	2282495774212513;8	41138252538001e-01;9	22194595622934e-01;DGKG
1	21565232645971e+03;-5	13510195657036e-03;0	1366598813769723;9	64439008117879e-01;9	83882772937201e-01;FLYWCH1
2	58721633177332e+02;1	53783806577676e-01;0	2387410364964047;2	47257013645167e-01;4	60451625624809e-01;UNKL
3	10195473093230e+01;4	22825639761485e-02;0	2341764474712534;6	49251823130170e-01;8	10811893276115e-01;TBXAS1
3	65450364337455e+01;2	67489110975450e-02;0	1912390413229840;8	31134370774512e-01;9	17777472108179e-01;PARP12
2	74286138270790e+03;-1	74083854911294e-01;0	0764736791892579;1	63952187843902e-02;6	83815938934355e-02;ALDH18A1
1	41728052403396e+02;9	40843234046763e-02;0	1789790944520801;4	68694372312742e-01;6	78833911839048e-01;TARBP1
4	77809138563578e+02;-2	03850601745530e-01;0	0965636343398561;2	24588740677116e-02;8	65303782786124e-02;GATB
5	01053508221725e+02;4	44233619295970e-01;0	2036946170750432;5	69503272187982e-03;3	02852397788800e-02;MXD1
1	07857080015852e+03;-1	43007540994395e-01;0	0837253249896109;6	96416959210184e-02;1	99054791498024e-01;CDK17
4	40458407071136e+02;7	40290607080080e-02;0	1280095913022674;4	99340123835310e-01;7	03617468813572e-01;DNAJC25
1	41375379541815e+03;1	64153907132411e-02;0	2070721473236334;8	95486957831374e-01;9	50325700318891e-01;SLC2A3
7	08634131157442e+02;3	66931561401430e-02;0	0996997423895429;6	88178495702882e-01;8	36594053797126e-01;PSD
8	18344381528660e+02;3	92409886188461e-02;0	1281576769179273;7	20159165771847e-01;8	56309640066880e-01;CTDP1
1	62201581880333e+03;-6	63388188055348e-01;0	1789265459043241;2	45099141078391e-05;3	16553006575539e-04;YBX3
2	53213724615059e+00;-5	92166139169158e-02;0	2601077223038887;1	63026265857708e-01;NA;STYK1
4	86232672170621e+03;-8	60217095890890e-02;0	1321081584254644;4	46625490878296e-01;6	58982985352936e-01;WNK1
0	00000000000000e+00;NA;NA;NA;NA;RPS17P5
1	16720030687109e+03;5	92246371637370e-02;0	1267325151770529;5	91660768904325e-01;7	74505331824758e-01;CCAR1
9	65200837739904e+02;-8	06261733689334e-02;0	1071371125208044;4	13331551351136e-01;6	27816137063184e-01;OGFR
4	54499323285206e+00;-1	68440760278467e-01;0	3441300342992183;8	36962503609799e-04;6	39268724198275e-03;GNA15
2	08667408381909e+00;4	49248285311789e-02;0	2570212259606872;2	23201585700657e-01;NA;CREB3L3
1	65652158788945e+02;4	46603164644681e-01;0	1875453417407109;3	81108919516010e-03;2	20692786704408e-02;PIGV
1	45756741967941e+03;3	81542392828235e-01;0	0940205103894716;1	44150034104184e-05;2	01277445210212e-04;PTPRU
1	19827328225490e+03;9	09037016807755e-02;0	0869215020518658;2	64164407046889e-01;4	81164506716589e-01;SNRNP40
2	72652369532133e+01;-2	32010583235469e-01;0	3371616274551512;8	79447073504147e-02;2	34411345075070e-01;RIMBP2
2	01516521788683e+03;2	73209514564338e-03;0	1297349590026680;9	71440490944303e-01;9	87632112671838e-01;COL11A1
1	49927015354983e+03;-2	49567547656367e-01;0	1287460220578438;2	24406156830707e-02;8	64791981898695e-02;QSER1
6	45404312632542e+02;5	91787354471829e-02;0	1236628164025372;5	85510377210661e-01;7	70686658727480e-01;MPC1
3	83507436106906e+02;-8	56484002836030e-02;0	1246469153076489;4	28356329963603e-01;6	41114631088013e-01;ACAA1
5	46146018594821e+03;-2	61071962565229e-01;0	1587350509629567;4	39988792427382e-02;1	42196786903841e-01;BCAT1
8	69053675617668e+02;1	79510346279667e-01;0	1203947281676993;8	93450511005832e-02;2	37001543212743e-01;HDAC7
1	26386194418122e+03;-1	07402702369587e+00;0	1692047729528521;1	79298380553116e-11;1	00871296036743e-09;LZTS1
1	89000924687518e+01;-8	59858483025242e-02;0	2616769627783650;2	44896931346649e-01;4	57678552535911e-01;PRDM6
1	75943348248926e+00;1	14403166135858e-02;0	2492449142422533;8	11706899695328e-01;NA;WNT8A
1	75161062806216e+02;-3	16672164586336e-03;0	1657536967127770;9	79427298703546e-01;9	91868967483368e-01;SPAG4
4	04159786668809e+03;1	64789136544228e-01;0	0594400156517363;4	27139396265564e-03;2	41084131970148e-02;NCKAP1
1	13534928761346e+03;-1	47618337015042e-01;0	0677424980509312;2	30745744071662e-02;8	83542734568674e-02;MRPS35
6	22283729976644e+02;6	20808252073204e-01;0	1362215406762340;7	01275134908548e-07;1	39644524000575e-05;GUCY1B1
1	11192521253223e+03;3	82696229172685e-02;0	1229187888967241;7	21257106764991e-01;8	56677613009197e-01;SFSWAP
4	22714367410311e+02;4	33886184023953e-01;0	1658988647339572;1	88035039824605e-03;1	24908186755347e-02;TNK2
9	57011158046978e+02;2	85621880804605e-02;0	0897770825873995;7	29299946234106e-01;8	61293689204434e-01;MON2
4	74548604919416e+02;-7	03079576199856e-01;0	2023861906227788;4	84027866864340e-05;5	71626388421854e-04;CDH3
2	50646470360900e+01;-2	05676282993383e+00;0	4050746544187604;1	91311965767250e-08;5	57079935158772e-07;ARSF
2	35367962505009e+03;2	23983374900458e-01;0	0732304492941050;1	39994471744583e-03;9	82108110091945e-03;GPBP1
1	32599255140558e+02;2	34778227112267e-02;0	1569873163756242;8	53927736727997e-01;9	29131394085888e-01;DGAT2
1	34000630328642e+02;-2	17840305346775e-01;0	1552877791042409;8	44117149087732e-02;2	27788458859688e-01;ZNF112
4	99297413429877e+03;-2	70732337359778e-02;0	0855802325138058;7	29254893408325e-01;8	61293689204434e-01;CS
2	66222619606975e+00;-4	28444405715551e-02;0	2543107012423513;3	71929730455440e-01;5	89552879934108e-01;LTK
7	19576255221531e+02;-5	06827976741197e-02;0	0821896852592397;5	12715087727802e-01;7	15097657910135e-01;MRPS24
1	14617079525801e+03;1	03217812085343e-01;0	0699111583188090;1	24238273557164e-01;2	94767046201410e-01;ELMO2
2	11962337232775e+03;-4	00594423419912e-02;0	0647823445913049;5	27213690250917e-01;7	26868331455464e-01;WAPL
1	40733527579257e+03;-1	58268845219300e-01;0	1207968809329761;1	35191454295290e-01;3	11115732256993e-01;VMP1
1	51002028029884e+03;1	41489482896121e-01;0	1189872245976259;1	79747433627777e-01;3	76428067243137e-01;APPBP2
1	26130193680981e+03;2	55170904207327e-01;0	1059939506942511;8	20991687504535e-03;4	01579051648251e-02;POLD1
6	66477161704624e+01;-1	06017861700160e-01;0	2347561277244591;3	79526094603497e-01;5	96729013199728e-01;SEZ6
2	10246894431586e+04;2	68587431765135e-02;0	0758166332852488;7	35349020965090e-01;8	64609957040089e-01;EIF4B
2	89383687326502e+01;1	85464881989951e-01;0	2836477784317187;1	57712248330275e-01;3	45124587735839e-01;SLC6A16
5	98494843047736e+02;3	65990344886788e-02;0	1261270312217775;7	36309334395285e-01;8	65157246983957e-01;BICRA
4	71785429492760e+02;-2	07931107197812e-01;0	1299180538966361;6	11224238218715e-02;1	80706159135955e-01;SPHK2
2	76606109973589e+04;6	27251536711763e-02;0	0642389041766277;3	12490297466194e-01;5	32372729434763e-01;RPL18
4	73413574628832e+02;3	47225116082264e-02;0	1659184038488270;7	81806220863523e-01;8	91792607840648e-01;CA11
7	50299924341017e+02;2	17622855989583e-01;0	0819154983004857;4	81469259525262e-03;2	64922547826314e-02;ISOC2
3	92802537884033e+03;3	79771205784197e-02;0	0460638301584518;3	98491855598304e-01;6	15493773231535e-01;U2AF2
3	78065632086162e+03;6	32380500313540e-02;0	0724007394247040;3	64643701587446e-01;5	82195725203507e-01;EPN1
1	85850829297722e+03;-9	50407271623281e-02;0	0797621213537330;2	06744158376614e-01;4	12965695647371e-01;MED29
1	74515454125538e+01;2	03733769310062e-02;0	2300785221587694;8	31346416086517e-01;9	17777472108179e-01;AHRR
8	72109396638427e-02;7	84669452012528e-03;0	2534983399404688;8	86202821380169e-01;NA;GSC2
8	61321924377339e+02;-4	08496411437987e-02;0	1098865119564083;6	75881489620152e-01;8	28189456231531e-01;ZNF275
8	51376968650903e+02;-6	93522545479954e-02;0	1121996339375269;4	87515167971061e-01;6	94183892760380e-01;MTMR1
4	13509591886560e+03;-1	85469357522358e-01;0	0910714149608850;2	73614175400221e-02;9	99763957677739e-02;GPC1
2	49648594108179e+02;2	64463288480125e-01;0	1166665095036951;1	12145717289012e-02;5	07825253803645e-02;ADCK1
7	57860332461286e+02;-1	00935200153234e-01;0	1032672659543775;2	82241094117430e-01;5	01172541382778e-01;HAGH
1	77330762045523e+03;6	95782188426457e-02;0	1016662507322893;4	51503898062888e-01;6	63982457132376e-01;RNF4
2	46481420252265e+01;1	01983691904222e-02;0	2010916128447473;9	34673016239319e-01;9	69532552278184e-01;CASP8
4	97264909749428e+02;1	35154479622607e-01;0	1944625896056334;3	17744749079196e-01;5	37322443384507e-01;LIMCH1
3	97796294691572e+02;-3	58229825268492e-01;0	1830535158892144;1	32837677690502e-02;5	80067869623634e-02;INTS13
1	54049926652663e+03;9	54208342042457e-03;0	1034871746506377;9	26699484409644e-01;9	65869886502624e-01;TM7SF3
7	20238623656899e+00;-7	02565633925513e-02;0	2595987968786462;2	00952788721603e-01;4	05874669354752e-01;DLX3
4	97192760925518e+02;2	52267847781522e-01;0	1606377909819496;5	51712399112851e-02;1	67909109701992e-01;SPA17
5	46380326575663e+00;7	68258099694854e-02;0	2635983158064962;1	28401010971291e-01;3	01434594831184e-01;TSPAN32
7	23293899499263e-01;1	12261272535178e-02;0	2532963052152651;6	74086659188026e-01;NA;CCN5
7	71203170579130e+02;2	25619034207761e-01;0	2048596133537650;1	22164473038928e-01;2	92119284636687e-01;DMRT3
9	00041151252640e+01;4	77748594798951e-01;0	2491877657639030;8	35826202281436e-03;4	06433641970923e-02;ST3GAL6
1	35527850748696e+01;-6	67514059080599e-03;0	2458301913841881;9	06747526145841e-01;9	56428553760045e-01;ATP2C2
6	13019809920960e+03;1	49895355508346e-01;0	1404526046737517;2	09345568270619e-01;4	15963351104862e-01;NGFR
1	82437691239677e+03;-3	21152763721671e-02;0	1584352477414740;7	74784691594224e-01;8	87685828687405e-01;CDON
7	45934992682892e+02;-6	58128263956935e-02;0	1095679605861318;5	02810133569533e-01;7	06502696570706e-01;TAF2
5	23446588131288e+03;2	78219527642400e-02;0	1098304299366934;7	79762838398818e-01;8	90572050635638e-01;HIPK2
1	84064738013071e+03;1	48027457405696e-01;0	0472999766446947;1	38510503094571e-03;9	73662185926418e-03;TNPO3
1	29636207861442e+02;7	06488947398932e-01;0	4409544088392948;4	66557432885510e-03;2	58557697210383e-02;BORCS8-MEF2B
1	11054145950865e+03;2	04695586415710e-02;0	0874185757803614;8	04971206580197e-01;9	04673211716444e-01;RFXANK
6	18728560048946e+02;2	86961767421538e-01;0	0809147779649148;1	88268860214051e-04;1	83765629756377e-03;TMEM161A
3	61088389017294e+02;1	68039920484686e-02;0	1243238893205930;8	77532245609167e-01;9	40924657141631e-01;LPAR2
3	79255999360643e+02;-1	81455239918945e-01;0	1130295834962945;7	30012056624035e-02;2	05881401563145e-01;CTSA
2	42191685730708e+03;2	28145486644658e-01;0	0552586970535958;3	99232353248585e-05;4	82297097211494e-04;SUGP2
9	02915194989866e+02;-3	69343818288323e-01;0	0924196462285703;2	16507142352097e-05;2	86217502863030e-04;SLC12A2
3	84678621656050e+02;1	19966455257575e-01;0	1098435866202014;2	23842473989258e-01;4	33906954485868e-01;SNX24
1	57470482026334e+03;-2	19550774623957e+00;0	4091339812933927;2	44092424655141e-09;8	97104167062364e-08;EYA2
2	48382132567432e+03;7	86289175528970e-01;0	1135777230790675;2	59911356786262e-13;2	17225914729442e-11;CNN2
4	43906128972414e+02;1	86965249135637e-01;0	2322141727137953;1	87463376918182e-01;3	87244417238622e-01;ABCA7
2	50660334706429e+02;7	92195125180192e-01;0	2673082590839943;1	59794592248683e-04;1	60942595113042e-03;SNCAIP
7	00162845028149e+02;-1	24804553982380e-01;0	1227985548771367;2	44205138575701e-01;4	56800114612947e-01;DDX20
1	94233082426472e+03;-6	90139765493350e-02;0	0753861551380476;3	29250607212517e-01;5	48246413389119e-01;BTBD1
1	32528218477908e+02;-8	78665712126050e-01;0	4672471974212987;2	56293062255456e-03;1	61231647900256e-02;FAR2
3	63845261233087e+00;8	48172467719771e-03;0	2488256324922239;8	63254011614279e-01;9	33650229309996e-01;BCAS1
9	20096024904968e-02;-8	80171980451079e-03;0	2535428329109117;8	45270241783505e-01;NA;POU1F1
0	00000000000000e+00;NA;NA;NA;NA;CHI3L2
7	22556465437114e+02;-4	73821447424247e-02;0	1325911730400868;6	70025968344056e-01;8	24268023048126e-01;SBNO2
3	69183786091553e+02;1	36688765516460e-01;0	1225128591941091;2	03406152015203e-01;4	08764858701036e-01;PMS1
1	35392591707733e+03;-1	65932816407593e-02;0	0859454670797465;8	34612465834362e-01;9	18550096804622e-01;HMG20B
1	68947703098082e+02;6	79228937875991e-01;0	2604794161037913;9	21769280525253e-04;6	93681262885325e-03;CALCRL
9	38053482641750e+02;-2	64071813408315e-01;0	0716620670612161;1	16382278976366e-04;1	22691906472113e-03;TAF11
1	15820239790138e+03;1	05772601222082e-01;0	1199782368746652;3	17221757868557e-01;5	37063296396103e-01;ANKS1A
4	33391732732061e+03;-1	21541604313554e-02;0	0757497436049864;8	74133274829605e-01;9	39148296993528e-01;AP3D1
5	21244096397858e+02;-8	72428826610208e-03;0	1049744220092782;8	83179410249358e-01;9	43766342990831e-01;ZNF76
6	32174048507952e+01;3	80680895033192e-02;0	1764534732618459;7	64665500641387e-01;8	81845897780939e-01;SLC9A3R2
2	62514468822102e+02;1	11082139046189e-01;0	1103897259604961;2	71554424108158e-01;4	89344056048120e-01;NTHL1
1	48581094495964e+03;1	36709249832523e-01;0	0940430592096810;1	15954252724725e-01;2	82912102367244e-01;UHRF1BP1
4	15713718287144e+03;2	68511524561121e-02;0	0528708820675691;6	07834830025161e-01;7	85620868784936e-01;GNAI3
1	03685152395905e+04;5	35822071420347e-01;0	0969433028634309;6	92719887488116e-09;2	28505550741810e-07;IPO5
1	62087892107790e+03;-6	81599026112822e-02;0	1000853076680284;4	58349752075299e-01;6	70071051995409e-01;OAT
1	31041681757147e+03;-9	78666841286560e-02;0	1332968072164571;3	83089773215290e-01;6	00644247459026e-01;WDR3
1	12039619728530e+03;1	50017880878253e-01;0	0738588870612673;3	34425585300637e-02;1	16594138768345e-01;PKN2
1	15377811988857e+03;7	71743402268483e-02;0	0901144952331612;3	57270990316356e-01;5	74595142534881e-01;WDR18
6	84777325663357e+02;-1	33009119667314e-01;0	1052272099853446;1	63390520324309e-01;3	53476448712118e-01;TRAM2
7	13188334389127e+02;2	25961546851146e+00;0	4326397919087234;1	01566560885777e-09;4	09659650681750e-08;NTN1
7	13511879979546e-02;7	39526723981472e-03;0	2534749253737711;9	00937341917820e-01;NA;GLP2R
4	41336265944822e+02;2	07575048037146e-01;0	1354652345456046;7	18305872424364e-02;2	03670352083268e-01;MCM10
7	99315748406424e+01;-4	03113471637045e-01;0	2635233988759201;2	25031374909914e-02;8	66498178421117e-02;DGKA
2	29068833379761e+03;-1	14736292052130e+00;0	4819256759068272;6	91065560340575e-04;5	43842630192872e-03;ERBB3
1	69182807895091e+01;-1	83980634726934e+00;0	6280452979594842;1	14748855375035e-04;1	21485633485969e-03;ROPN1
1	52114480558043e+02;-3	80035576067775e-03;0	1873729289932339;9	73846646677234e-01;9	88863908051229e-01;ANKRD44
3	62543491609295e+03;-3	61840528223028e-02;0	0521326366970912;4	83717671197706e-01;6	91468464443789e-01;KARS
3	50267090039266e+02;-2	62348029482330e-01;0	1121866321558214;9	21768645327391e-03;4	36384153877216e-02;ADAT1
2	66455415524916e+02;2	88899022884518e-01;0	1690851357531611;3	09767596204399e-02;1	10010212306788e-01;PDIA5
4	40783893116725e+02;1	11809550318890e-02;0	0981361754913610;8	98360073595311e-01;9	51855398267867e-01;TBC1D22B
1	51530023062844e+03;5	66013242399494e-02;0	0674605951663773;3	84750496422731e-01;6	02459253270830e-01;NDUFB4
2	52981202622047e+03;2	64335364048529e-01;0	1314826656260265;2	10377393060369e-02;8	24622457939447e-02;SPEN
4	08155445712465e+02;7	25887429890900e-01;0	1358416777432372;8	02008552676928e-09;2	60114117159249e-07;MYLK
1	52655362968937e+03;-1	33190178454480e-01;0	0597751779646521;2	29592272956418e-02;8	79913588181410e-02;ZC3H15
1	21736358720300e+03;7	71298147626741e-02;0	1011536754525616;4	10781554642494e-01;6	24980443366456e-01;MAP2K4
5	32951340405297e+02;2	31156553328659e-01;0	1353818239251175;4	76253631918092e-02;1	50832449212317e-01;TMEM206
4	33784126734098e+02;1	72589899155942e-01;0	1296435554242935;1	24479168383826e-01;2	95016477598422e-01;SNAP91
1	81036009630316e+03;-1	81898783532238e-01;0	0661797022611077;4	37473705655876e-03;2	45879175529316e-02;SLK
2	66485483584570e+02;-5	05339010281674e-01;0	2609731168107418;5	68258218806313e-03;3	02467877395253e-02;CYB5R4
1	56081980683381e+01;-5	06847666023422e-02;0	2494908440135049;4	17887246951561e-01;6	31810045312744e-01;COL17A1
1	67023085734150e+02;-1	59108630164361e-01;0	2102461360163519;2	40500676301771e-01;4	52278640937904e-01;GSTO2
5	58572730483112e+02;-1	67995326936066e-02;0	1002299053569256;8	45117382676510e-01;9	24646220775032e-01;SEC61A2
6	90633378483078e+01;-1	91432101062218e-01;0	2082288312686352;1	78905276796394e-01;3	75621443070738e-01;PRKCQ
1	24003190408881e+02;2	22181396049960e-01;0	2138010479227691;1	26397528245654e-01;2	97978658939848e-01;TLE2
1	32107577549932e+03;1	28364049399870e-01;0	0978531675657257;1	49740499275631e-01;3	33430106238961e-01;ASB1
1	91732545448031e+03;-1	73714019088689e-01;0	1113211086218792;8	07017884541649e-02;2	20577778822839e-01;FAM107B
1	00152111886377e+02;2	15537597102526e-01;0	1992388140192167;1	26861855214029e-01;2	98708721527927e-01;ME1
1	12919450928648e+03;1	08771857954581e-01;0	0728101225115693;1	18705414588054e-01;2	86806800166607e-01;TBC1D1
1	49751159237523e+03;-4	30780340480481e-02;0	0957440185892357;6	23601354267986e-01;7	96294704756584e-01;CDK13
2	92770877038082e+03;-2	47731979060705e-01;0	1467170571735755;3	92889677076227e-02;1	31042443220086e-01;MTHFD2
4	03659270295306e+02;5	22291114470964e-01;0	1631745210987939;2	34604330968595e-04;2	21529695250302e-03;SLC9A7
6	35584682844415e+02;1	17841330536734e-02;0	0819416990499357;8	79803111812876e-01;9	42175033326074e-01;FOXJ2
2	65217920300855e+04;4	42960501647293e-02;0	0523652722899431;3	78150186506005e-01;5	95503473341823e-01;YBX1
1	72419388412256e+02;5	17442742885927e-01;0	1756868537304045;5	50940714033989e-04;4	49871822953344e-03;PDE4A
3	22966411738724e+02;-1	44375509877425e-01;0	1098531780693742;1	43935700146686e-01;3	24298367590821e-01;PPP2R5A
1	08334720915971e+03;1	28880302738556e-01;0	1045844430480263;1	73885014155484e-01;3	68681191130495e-01;CTNNA2
3	61154137472044e+03;2	84798929242338e-01;0	0593627605918774;8	19586734106825e-07;1	60266544271238e-05;ELAVL1
2	71905023759158e+02;-1	63636031459652e-01;0	1930334978442320;2	29710334844624e-01;4	40637634113972e-01;TIE1
2	33159627539873e+03;-1	77445254133187e-01;0	0957116475869614;4	49586436006190e-02;1	44546155049595e-01;DIP2B
3	91178797122863e+03;-1	46854219533069e-01;0	0619548046618289;1	56593063951791e-02;6	60731510616004e-02;SMARCD1
2	14681164788803e+03;-1	45189406796256e-01;0	0914017040624641;8	65014522252902e-02;2	31920514015905e-01;KDM4A
1	44662098933203e+03;2	03972426817906e-01;0	0541273921946634;1	10878053416511e-04;1	17890157834412e-03;NFYC
4	42048726195633e+01;1	19816389917742e-02;0	2192318320049527;9	09872224621825e-01;9	57210495377812e-01;ZMYND12
4	99784269451569e+02;-1	05522264321565e-01;0	1052265603139676;2	67912066683246e-01;4	85043050116803e-01;SLC9A3
1	40704982973074e+02;1	52589339051149e-01;0	2519379089436113;2	43434997644977e-01;4	55677183058068e-01;NGEF
5	58017078817797e+02;2	36492907926596e-01;0	2049891021754237;1	05617587537962e-01;2	64351584105386e-01;ASPM
5	28190921506490e-01;-1	66740730102535e-02;0	2541775980269962;4	71855733276779e-01;NA;CD84
3	12376111164525e+02;-8	69641722028282e-02;0	1250124522344906;4	21257892467416e-01;6	34367012776242e-01;ELOVL1
1	59466094335032e+00;-1	84795151133499e-02;0	2534200212826241;3	41094118851431e-01;NA;SPI1
1	14578663873897e+02;-5	22252866626770e-01;0	1700192065048548;3	42603294631932e-04;3	05687018916622e-03;ZNRD1
1	83649688410318e+02;3	96391862037111e-01;0	2073314975180631;1	27290435808139e-02;5	61343717932190e-02;MPPED2
7	17572053608558e-01;-3	87689869133400e-03;0	2533306032523988;6	13034332877544e-01;NA;CLDN18
6	59952262418329e+02;-5	65556459440115e-02;0	0708594600166048;4	02852461583580e-01;6	19093634385516e-01;ZBTB11
4	01994220111665e+02;2	21768073275633e-01;0	1620697911450596;8	71638377991297e-02;2	32939737480144e-01;ATXN3
1	15133191690142e+03;8	66532187722916e-02;0	1129514645225989;3	86245393883920e-01;6	04364529908016e-01;GOLGA5
2	21073155915129e+03;5	02752901941379e-01;0	1832397540269372;1	08544676092088e-03;7	95787527544651e-03;FGFR2
8	83145890976418e+02;-1	68195624680744e-01;0	1130338844310920;1	01661664888345e-01;2	57669121051072e-01;LRRC40
4	57579573659427e+02;2	10876970091213e-01;0	0846733023000418;8	70719533467236e-03;4	18484610721439e-02;ISOC1
1	10218394008123e+03;1	82174423534860e-01;0	1282125742255283;1	01320354592387e-01;2	57131831275044e-01;EML1
4	79933536144852e+02;1	92020384946135e-01;0	1107473346937499;5	32681426577857e-02;1	64070409631989e-01;TRMT11
2	08848394274635e+03;-3	91292043785840e-02;0	0887964406314261;6	16953018338978e-01;7	92212064469543e-01;THUMPD1
5	28373430711820e+02;-2	03471858803971e-02;0	1073312609760110;8	31542124208917e-01;9	17777472108179e-01;MSANTD3
7	24602732053341e+02;1	16792626590382e+00;0	1809783350935925;5	57948775685065e-12;3	59236352463302e-10;KIF26A
5	94861351531932e+02;-7	37340169066886e-02;0	1443531762232967;5	36175696140927e-01;7	33671603184508e-01;ATG2B
9	02846648255348e+02;6	84313788146531e-02;0	1175046010017941;5	13473620388243e-01;7	15758593282753e-01;ARFGEF1
2	44857867809601e-01;-1	00020675101813e-03;0	2530807185610577;9	84078943649146e-01;NA;ACSM2B
1	35481806745691e+02;-1	48040984894952e-01;0	1587471406125296;2	40387437784251e-01;4	52261387277209e-01;ZFAT
4	88460944187182e+02;1	36345954647741e-01;0	1483103029085001;2	65206811098138e-01;4	82288373421600e-01;MTFR1
4	89932508603189e+01;-2	95373168883796e-02;0	2246591098446901;7	80528813106866e-01;8	91059215374912e-01;STAG3
6	35363205826123e+02;-3	32375303696744e-01;0	1430220445627487;6	10716074170329e-03;3	21183548816892e-02;FECH
8	38597496261078e+02;-1	54478220339599e-01;0	1098134327774213;1	16938023015383e-01;2	84235261758868e-01;MYO9A
0	00000000000000e+00;NA;NA;NA;NA;DDX3Y
1	16159698105658e+03;1	13193803696100e-01;0	1351587337588842;3	24013642900194e-01;5	43220481066350e-01;PFKP
3	02779056184723e+03;5	63635276944784e-01;0	1172740482165309;2	90431832428851e-07;6	40719159256744e-06;IDI1
2	64206596824063e+00;-2	53722345786944e-02;0	2538602076389290;1	77124272629883e-01;3	73092009620487e-01;SP100
1	28093912311908e+03;-3	07952161225800e-01;0	0827210895941620;8	28185809396353e-05;9	11581910168088e-04;KLF6
2	12512411858447e+02;-2	30143873315566e-02;0	1275465489207061;8	34294358092293e-01;9	18452091889444e-01;PLPP1
5	74443421493760e+03;-3	91854229661734e-01;0	1269984989350798;5	79140529280474e-04;4	67833594842554e-03;NEO1
2	97612656627879e+03;1	27703487720122e-01;0	0727793389341570;6	57871240347197e-02;1	90798025395323e-01;TRAM1
2	65914030269160e+02;5	60932871000036e-01;0	1307247617929090;3	01669088319518e-06;5	11132108318373e-05;PHKA1
1	71144171450981e+03;1	05725086128906e-02;0	1005264513822730;9	09966673183026e-01;9	57210495377812e-01;TNFRSF1A
3	02148643100016e+02;5	99126706161939e-02;0	1359989604898476;5	98621340483019e-01;7	79155426927053e-01;CACNB1
3	68326675623921e+02;-3	83586083097110e-03;0	1053956512586469;9	67307786180597e-01;9	85458221076894e-01;EVI5
3	18935729655930e+02;-7	96035789621918e-02;0	1208169017004562;4	53680712262104e-01;6	66089019936601e-01;STOML1
2	63471494923570e+04;-5	13329102404196e-02;0	0997521527747576;5	81647216869187e-01;7	68223310899100e-01;PKM
9	05277001425022e+02;-4	43757386939084e-01;0	1111396552700721;1	35880431103416e-05;1	92200603279233e-04;DHX29
1	48556611717188e+03;-2	30410615130827e-01;0	1152565188587798;2	44959402544213e-02;9	24929247139141e-02;DNTTIP2
3	87383337420382e+02;3	21845929857408e-02;0	1570867295354077;7	89666887138480e-01;8	95996943150925e-01;METTL22
2	99869936460285e+03;2	11653524931672e-01;0	1041579916866249;2	74227928865501e-02;1	00108742448506e-01;TP53BP1
2	60266766664721e+03;-3	60636656139484e-01;0	1034723940744439;1	59085116223481e-04;1	60413901416995e-03;TRO
7	19871444292275e+02;5	30153776144407e-02;0	1308291698798366;6	37500743964090e-01;8	04537883482611e-01;RRP15
8	15515820264231e+03;-9	40194001454923e-02;0	0664814078420102;1	38802500363293e-01;3	16783860616448e-01;RHOA
1	35980336012315e+03;-1	77724919618664e-01;0	0895263348442190;3	21844669195637e-02;1	13487783555719e-01;DHX8
7	71279301494090e+01;-5	47679784094491e-02;0	1735530500185421;6	64806828017477e-01;8	21482199394058e-01;PMS2P4
7	01510039155783e+02;-5	41421321219941e-02;0	1057819527550291;5	74462929873335e-01;7	61997561274622e-01;PRKCZ
0	00000000000000e+00;NA;NA;NA;NA;ZFY
1	75081335660884e+03;1	29709368458729e-01;0	0795822927679853;8	58219031204831e-02;2	30484777359258e-01;IARS2
1	36502072097891e+03;-2	80255060582548e-02;0	0894073402558262;7	44337170263070e-01;8	69860694919937e-01;SYT1
2	57255745962452e+02;5	79285500589521e-01;0	3208643979820202;6	22930182093232e-03;3	25776376842499e-02;"NAV3"
7	77210357636112e+02;-4	90734106594703e-02;0	0761226780004980;4	91899395137556e-01;6	97945162465103e-01;IDH3G
7	01499823161781e+02;-1	33710672318480e-01;0	0920663415510778;1	18059569916670e-01;2	85806869551574e-01;ROGDI
1	89344239164229e+03;2	08911871105187e-01;0	0889013209632340;1	16421205565052e-02;5	23368564143488e-02;PDZD4
1	30620154916302e+02;-9	36374419358606e-01;0	1735637225963461;5	69907626596019e-09;1	93124253035969e-07;ATP2B3
1	23381085554103e+03;-4	59395474587837e-02;0	1005765372775153;6	18262848048636e-01;7	92871259360488e-01;ROCK1
2	27809784844734e+03;-4	86212900096516e-01;0	1046199212789578;7	15345809381464e-07;1	41958579341180e-05;CBFB
1	65971585785594e+03;1	92613194435419e-01;0	1280712327789249;8	48803064880130e-02;2	28697961560387e-01;PDK3
1	59722390665784e+03;-1	24696090954156e-01;0	0626793661793964;4	03914547640376e-02;1	33720253212346e-01;HYAL2
9	33798401328252e+02;2	86332171290822e-01;0	1833730841333490;4	43216197403686e-02;1	42966265369634e-01;HDAC4
3	79144735755515e+02;-7	84804972699831e-02;0	1132727750566181;4	37752100424106e-01;6	50250577952034e-01;RASSF1
2	82168110136644e+03;1	29068440047604e+00;0	1893744381082573;1	91348474583759e-13;1	64673360503172e-11;FGFR3
2	43541270309184e+01;-5	04096395769556e-02;0	2181000351654070;6	58168935319904e-01;8	17119568225216e-01;IFI35
6	27567230018436e+02;-6	63308372472020e-02;0	1132444106388693;5	08963468745783e-01;7	11816011416291e-01;HEATR6
1	33310442721535e+03;2	84948712410648e-01;0	0900078944939056;7	49687217716283e-04;5	82851636528617e-03;COASY
8	87929504929816e+02;1	19737610681745e-01;0	1593131922933171;3	27537377467979e-01;5	46283197726503e-01;PLEKHH3
1	35647788875586e+03;-3	41857985857240e-01;0	0999653060493227;2	85384274689802e-04;2	62077138468438e-03;MEF2A
1	79157963532264e+03;6	41746440331842e-02;0	1137324558393952;5	12834934489511e-01;7	15097657910135e-01;OTUD5
1	88332353507194e+03;4	00376702836064e-03;0	1651299671995320;9	75048212150255e-01;9	89646531177862e-01;TFE3
2	77750810551905e+02;-2	60068273910623e-01;0	1406281413230568;3	00884221289983e-02;1	07626386877336e-01;TBC1D25
3	00996067262269e+03;-6	32748243933286e-01;0	1381356616526615;6	38177627238289e-07;1	27811980091134e-05;ACSL4
6	74817870582570e+02;7	11152247317939e-02;0	0888885744650574;3	92018760220914e-01;6	09425314350191e-01;INPP5A
5	28464374919351e+02;6	63259709127344e-03;0	0749909557056042;9	25774918314613e-01;9	65486647052207e-01;GPKOW
1	17347845137438e+03;-1	09674792318557e-01;0	1146012372514071;2	75830735135925e-01;4	94988610429233e-01;GRIPAP1
5	28600671571529e+02;-5	90844311518382e-02;0	1090619023511486;5	47433890744807e-01;7	41551789877484e-01;FTSJ1
4	84608783505393e+02;5	26289756255671e-01;0	2147900036524184;2	03137376253877e-03;1	33207851708691e-02;PRR11
1	17824516543124e+03;-1	35239541410939e+00;0	1416814781229555;1	31729049443093e-22;7	89647515696116e-20;REEP1
1	36415550165867e+03;-2	45024308803343e-03;0	0889916166957530;9	55121220942837e-01;9	79114713107105e-01;ATP11A
1	26039006748087e+03;-1	61023121054104e-01;0	1049097055685859;9	21519763705582e-02;2	41587989326766e-01;POLR1A
4	41846297496028e+03;6	45602287101708e-02;0	0846625358962692;4	18754600785382e-01;6	32351457614062e-01;LAPTM4A
4	69535777434744e+02;4	08297004607560e-01;0	0955036326163047;4	89581625767607e-06;7	79694950988941e-05;TTC7A
1	67070222832508e+03;-4	46300620100184e-02;0	0850107216003981;5	78490027305508e-01;7	66032193378958e-01;IP6K2
1	10676350505384e+00;-1	55910517371526e-02;0	2527791790251958;5	57562859366786e-01;NA;STON1-GTF2A1L
6	08164033304542e+02;2	22408114679002e-01;0	1218661627171023;3	93290431425051e-02;1	31126982353147e-01;SRBD1
1	58927766127037e+03;1	45484073935461e-03;0	0688854101704641;9	85271592662723e-01;9	93868647627243e-01;KIF2A
1	22680213474172e+01;1	90166606945250e-02;0	2375221735862098;8	20979461016399e-01;9	13160158645370e-01;RASGRP2
1	61181663583797e+03;-3	22671794976602e-01;0	0990836321219471;4	37122986444464e-04;3	71768395124783e-03;PSME4
8	33187743580936e+02;1	56666916935264e-01;0	1093207555642032;1	13411938541336e-01;2	78625373035979e-01;IFT80
9	71255746502992e+02;-9	51561265658429e-02;0	0859721541821660;2	40812862133525e-01;4	52620909863683e-01;SIRT2
1	39446933697184e+03;1	90191840979602e-01;0	0743762931619933;7	51449376084208e-03;3	76352519557703e-02;ERLEC1
1	11966779510832e+03;-4	78470189769019e-01;0	0987832859958422;2	60455547958895e-07;5	82723197647031e-06;PPP2R5B
2	71755040394221e+02;-7	36381035916789e-01;0	2103752820338982;4	39634672395378e-05;5	25265233327920e-04;PYGM
0	00000000000000e+00;NA;NA;NA;NA;PAGE1
2	16235578906816e+00;-1	52073945267252e-02;0	2507934277974030;7	31860104021688e-01;NA;PITX1
1	13341533640076e-01;-6	41617141993434e-03;0	2535491978075126;8	64511107579128e-01;NA;TRPC7
1	47753493131089e+02;-3	83715840482937e-02;0	2031151258225508;7	53791712011348e-01;8	75366772118881e-01;MAST4
2	11767524525722e+00;-6	05612814051169e-02;0	2582160961860486;2	60858641503794e-01;NA;ADGRF5
4	56200982237713e+03;5	28297858968605e-01;0	1330257471954873;1	19768366478826e-05;1	72641234068649e-04;SDK2
0	00000000000000e+00;NA;NA;NA;NA;ADAM7
1	82811066869210e+03;-3	89444808732501e-02;0	0808862801756603;6	11969581696921e-01;7	88458139969219e-01;NUP133
1	52186374132157e+04;1	84827303750254e-01;0	0730005097303524;8	24260173680520e-03;4	02724532300791e-02;NUCKS1
3	09532181292959e+03;4	61502818458754e-02;0	0908920876723117;5	91181257406126e-01;7	74344106295065e-01;VPS35
2	48934117797919e+03;1	28544149045777e-01;0	0661395668430062;4	29633435261268e-02;1	39927850926918e-01;DNAJA2
3	93065548932156e+01;1	31980853284279e-01;0	2454780789149111;2	90723104798685e-01;5	10348387871090e-01;BCL3
4	32263160337229e+02;-1	10350400123383e-01;0	1523638649782149;3	64365195784184e-01;5	82020083020514e-01;KCNAB2
1	77932499818652e+02;-1	97098101734199e+00;0	4611687888305501;3	74745082689532e-07;7	98353984984659e-06;ABCC9
1	84695272703576e+01;-8	63277999027386e-03;0	2329718395370366;9	21938780270455e-01;9	63569769127377e-01;GAL
6	65276047058585e+01;3	55219815501576e-01;0	2555706488280874;3	55617755699650e-02;1	21963023041405e-01;CLEC2D
3	12118974941390e+02;1	06509219432113e-02;0	0995853589489508;9	07978667228709e-01;9	56497653458625e-01;FUNDC1
1	17322014549767e+02;1	67049977900533e-01;0	1562812440868324;1	80601988454348e-01;3	77529049706992e-01;MAOB
1	54938153354436e+02;1	03145282526594e+00;0	4307316570178777;7	96802747524640e-04;6	14535002793626e-03;RORA
8	95009393524101e+01;1	19691353662799e+00;0	4346737143814751;2	72775233396546e-04;2	53037601780445e-03;DRD4
8	63596932561560e+02;-6	80531604880594e-01;0	1471624233076008;4	09438157938105e-07;8	63795259416992e-06;TGFBR3
2	82185650925956e+01;-1	16490051069310e+00;0	4583411772190628;2	80072859311551e-04;2	58565405537547e-03;HES2
3	04840684727436e+03;3	77354350553211e-01;0	0832267299483771;1	56628291463138e-06;2	87825181690824e-05;ATP1B3
3	04543847858078e+02;-2	22941283734288e-01;0	1335621996544516;4	91088093957177e-02;1	54321681586254e-01;NEDD4
7	02933287065131e+01;8	73866533358626e-02;0	1978846023438754;4	94726819148234e-01;7	00010664502108e-01;PIGB
4	13039241853428e+03;-1	69889308753906e-02;0	0618881447654953;9	21516776117130e-01;9	63533339550024e-01;MAPK6
7	76332794629150e+02;8	83550007942811e-02;0	1185587373120769;3	92393007344812e-01;6	09460793297083e-01;GNB5
1	20655483948328e+02;1	53583114114530e-01;0	2023289079832667;2	66062188163539e-01;4	82951350008871e-01;RAB27A
1	27180983104395e+03;-1	32556414148801e-02;0	0839083092789272;8	68494391068184e-01;9	35954619485880e-01;HDHD5
8	14147924299022e+02;-1	27682932967673e-01;0	1276359943206709;2	37501178213193e-01;4	49056903879006e-01;UFD1
1	74413989905911e+03;-1	04768802789638e-02;0	1085706854736775;9	12171090441342e-01;9	58239524239300e-01;LRP6
8	53740670750626e-01;1	44944556057707e-02;0	2524529948343218;6	39861133079292e-01;NA;GUCY2C
3	11895131094833e+00;4	24341147212647e-02;0	2519044442566616;4	60274055331623e-01;6	71540426175823e-01;SCT
1	04170419929851e+02;-5	35773763928368e-02;0	2507259715989677;4	46473660465756e-01;6	58814881040379e-01;PHRF1
1	50892285420894e+03;-1	67402814259282e-01;0	1318009849927520;1	39829018171633e-01;3	18207573228913e-01;ELP1
1	21081595634811e+03;-8	24403109481658e-02;0	0730078837520110;2	29905338317271e-01;4	40744861194027e-01;NUCB2
7	23442841874084e+03;1	82447766781140e-01;0	0796094194305416;1	80695428955486e-02;7	35990941181388e-02;PFN2
3	37575840883155e+02;2	83238355529651e-01;0	2365151839326684;7	30245648670879e-02;2	05885707934788e-01;PTPN3
3	03501141448177e+01;-1	84507871428304e-02;0	2129305708859262;8	73149233680172e-01;9	38912258979270e-01;SPTB
9	01422326283924e-01;-1	99561180824265e-02;0	2539583239572534;4	30784852162367e-01;NA;DAPP1
1	37448351122018e+01;1	60237960933284e-02;0	2192088830677006;8	87148889950358e-01;9	46147012447670e-01;FGF10
8	62018069637494e+02;2	89954578745075e-01;0	1481470251361337;2	08124878452342e-02;8	17452075692617e-02;SLC44A1
4	07237862679131e+02;-1	68651289891527e-02;0	1364156570659509;8	81842045354704e-01;9	43190202776083e-01;TMEM260
1	70558389707327e+03;6	09033486996257e-02;0	0782792483317069;4	09284702391064e-01;6	23794955844840e-01;SMG6
2	70392367007191e+03;4	26624591520992e-02;0	1157827638084167;6	86111193085978e-01;8	34849833344720e-01;EXOC5
1	24039003766818e+02;-8	31958741839999e-02;0	1602233958952929;5	06099811101844e-01;7	09317587214887e-01;CLTCL1
2	48507356202981e+00;-5	84326722881136e-02;0	2598959134537545;1	63466368672130e-01;NA;FGF22
1	70596459239105e+02;-3	69072965287277e-02;0	1522224506685446;7	62128602760543e-01;8	79795712224536e-01;FSTL3
2	97272099176476e+03;6	79919427346194e-02;0	0627797678031308;2	62554363726722e-01;4	79387150407030e-01;DGCR2
1	08030374077193e+03;-6	51958322493578e-02;0	1255917478288834;5	44656291141696e-01;7	39422488497246e-01;AC004156.1
9	90475932420884e+02;1	60128689471413e-01;0	0717771696357328;2	02593309883606e-02;8	00064084283644e-02;MNT
6	32675352956193e+02;1	08771303524606e-01;0	0886567634824873;1	89876024217732e-01;3	90389742083936e-01;ZXDC
5	29009798400795e+02;1	22531381909637e-01;0	1292876640006818;2	66025231636885e-01;4	82951350008871e-01;JMJD6
4	61547339798634e+02;-2	11939929837130e-01;0	1242059624238274;5	17231055469039e-02;1	60442892541551e-01;POLB
0	00000000000000e+00;NA;NA;NA;NA;ST6GALNAC1
8	65883305452301e+02;-5	85450752121267e-01;0	1836663653384465;1	93728006403725e-04;1	87933463355042e-03;WIPI1
2	30571800441391e+02;-2	07535738019076e+00;0	3688273741296690;9	11146559600160e-10;3	71816239250920e-08;FRMPD1
8	17753583694889e+02;-1	13827281409344e-01;0	0987007504206717;2	07175384537566e-01;4	13341692626065e-01;GBA2
4	20056407495097e+03;-9	59102850671430e-01;0	1202759364001678;1	70175987926168e-16;3	11404144643001e-14;NDST1
4	50564000630345e+03;2	83161594675013e-02;0	1054292012217263;7	65442534665422e-01;8	82308423237240e-01;ASNS
7	21711281280295e+02;1	16692748164561e-01;0	1030201628194645;2	15616946433227e-01;4	23664700506026e-01;AP3M2
2	58526784724255e+01;7	42598837734366e-03;0	2216593808263616;9	46569823311466e-01;9	75352368469357e-01;CNGB1
3	48217658535278e+01;-2	38694540911691e-01;0	3730331765392128;5	73630382595909e-02;1	72615381184824e-01;ST6GALNAC2
3	48719248909347e+00;5	97240458741906e-02;0	2567347057248451;3	04499253809396e-01;5	25088287691950e-01;CHAT
2	28564345374856e+04;4	11651471860319e-02;0	0910893546394897;6	30194404224209e-01;7	99885119793349e-01;PABPC1
4	54290590718060e+01;4	67076967657846e-01;0	3879087445303852;2	04726821394088e-02;8	06503206685999e-02;TESK2
1	29733429527523e+03;5	54598746612905e-02;0	0936046432912991;5	26179403388678e-01;7	26292569332277e-01;CFAP20
2	05787556380195e+03;7	98808318412685e-02;0	0832877222800685;3	03824397561619e-01;5	24340646005280e-01;CSNK2A2
5	94478077107574e+02;4	98155715334848e-02;0	1228473866000205;6	42090038452127e-01;8	07112941767415e-01;AL162171.1
5	76159186874836e+02;-2	59895847868362e-01;0	1243715059951782;1	78280212111423e-02;7	29228989963525e-02;EIF2B3
8	67884097633518e+01;3	95459359675044e-01;0	2744273902564204;2	73635349207932e-02;9	99763957677739e-02;CAMK2A
1	01880890408149e+03;1	16441439066994e-01;0	1506459512701245;3	43800942122730e-01;5	61502778829531e-01;TCOF1
6	27636321662804e+03;-5	59514787663564e-02;0	0501406479395549;2	52374979487230e-01;4	66869368919376e-01;CDC42
2	12997389891951e+02;4	56745485596561e-01;0	2233541902966860;7	27234642821159e-03;3	66760865413491e-02;OSBPL3
3	52554944767246e+01;3	20361330314847e-01;0	3016086001164963;6	07822037435622e-02;1	80099877404356e-01;EPHA8
1	71101642551740e+00;-2	27569010811443e-04;0	2530010330423829;9	36558527667710e-01;NA;SLC12A3
3	58853827776577e+02;1	14071150886323e-01;0	1427816595313606;3	38291717469197e-01;5	56320425360374e-01;RAD18
1	87332443588858e+03;5	86685001927788e-02;0	1429198534819154;6	31524398057711e-01;8	00768772273491e-01;ATP2B1
3	76416788762537e+00;-6	96347093966857e-02;0	2548455325802239;3	50800845769467e-01;5	68993616564596e-01;TRPM5
1	80427291663469e+03;-1	62228929881816e-01;0	0623309366553386;6	98310610727118e-03;3	56308531167603e-02;NCK2
7	04405871268697e+03;-6	73026751458412e-01;0	1298506369397376;2	70754018036069e-08;7	59159330570810e-07;MAP4K4
4	73021549645618e+02;5	46169772347825e-02;0	1810540823171649;6	61889675823779e-01;8	19711485682167e-01;MGAT4A
2	88769627182252e+04;-1	34950862745864e-02;0	0569569172566983;8	07497942044680e-01;9	05998723667530e-01;RPL31
3	88565357673573e+03;-1	92230901378641e-01;0	1228288190477770;9	08078993766726e-02;2	39400139939957e-01;WDR1
8	31454262019624e+02;5	73289086411358e-01;0	1315198655979176;1	96958296861683e-06;3	51893425759867e-05;SNX13
0	00000000000000e+00;NA;NA;NA;NA;MS4A12
2	02694551662038e+02;-4	85459332995158e-01;0	1972616444113842;2	16892141874966e-03;1	40793614426976e-02;ARHGAP10
1	44965866984505e+03;-1	02752435396797e-01;0	1142078432398230;3	08587466286354e-01;5	28833252555400e-01;RPS6KA2
3	02762206151742e+02;-4	76414996114380e-02;0	1186410418101404;6	48897943173136e-01;8	10621831582874e-01;ING3
2	16252051251333e+03;-1	37976366422949e-01;0	0969108394434932;1	22748687985221e-01;2	92911900059723e-01;VASH1
2	94095500999166e+02;3	53477057847894e-03;0	1376326352211700;9	75845219518421e-01;9	89737065117167e-01;LMCD1
1	30235189043652e+03;-1	02384908179484e-01;0	1011680390250447;2	81997678361034e-01;5	01047387635753e-01;BUD23
3	22449976410801e+03;3	65736281178869e-02;0	0845540422345955;6	48765650115675e-01;8	10621831582874e-01;SEL1L
3	01813160423082e+02;7	79516800066059e-02;0	1397069392587171;5	03440797706890e-01;7	07090980092725e-01;TRIP13
2	93415692128028e+03;1	72580392381340e-01;0	0764243473616133;1	68593296008517e-02;6	97981866590154e-02;ATP6AP1
5	92553842489144e+03;3	52330109056622e-02;0	1022557262951157;7	35794169358632e-01;8	64668819044849e-01;TCF3
1	45392829415661e+03;3	01500212999669e-01;0	0933806073664675;5	09265824057217e-04;4	23389626275020e-03;TRIB2
1	90647034359736e+03;-4	91638044617596e-01;0	0799857942884127;1	63719038078795e-10;7	86213192807119e-09;DAZAP1
2	25993319120907e+03;-9	94376758235097e-02;0	0836578552891527;2	04108249316516e-01;4	09602282590960e-01;MBD3
4	97658908987809e+00;-6	63543759036046e+00;2	7044619300479642;2	92737156856261e-06;4	97939602229867e-05;PRLH
1	75074016831715e+03;3	55978180122693e-01;0	0852302172428169;9	33284687773369e-06;1	38078476700019e-04;HLTF
9	27056955917347e+02;-2	08193375960125e-01;0	0843773778698469;8	28415775312800e-03;4	03988689332042e-02;FAM50A
6	14165501091896e+02;3	78631214794652e-02;0	0779861630355022;6	09907691688197e-01;7	87208730270245e-01;FAM3A
2	73535271490937e+03;1	68287855292007e-01;0	0934307932312784;5	27960367391347e-02;1	63020657668404e-01;CPSF1
6	95546450980912e+00;-5	45098152864498e-02;0	2394244489611196;5	61993549951340e-01;7	53486815946715e-01;MYO3B
4	52606096282452e+02;5	19298980153419e-01;0	1624773463023207;2	48790378427393e-04;2	33403774343325e-03;CYBRD1
1	41096127103091e+02;-1	13072899715312e+00;0	3561595396127486;7	35290344667446e-05;8	23070660122272e-04;CDH19
1	23338707012207e+03;4	19515841157369e-02;0	0748188341848374;5	50560386874801e-01;7	44588592300571e-01;PDCD2
5	88669042205857e+02;-5	60344978511062e-01;0	1744403338718911;1	87400301852326e-04;1	83178017355711e-03;SLC6A15
1	77185156426362e+03;2	82249360372893e-01;0	0909179882805235;9	01554711903997e-04;6	81122429888704e-03;RDH11
2	74721134422205e+03;4	68344351178587e-02;0	0992496989755211;6	02963805423090e-01;7	82116310511491e-01;PRKACA
2	59472939041856e+03;1	93692783022104e-01;0	0717198107274101;4	69059280567001e-03;2	59768287141661e-02;ADGRL1
0	00000000000000e+00;NA;NA;NA;NA;SPP2
1	18525706761927e+03;2	36734369246920e-01;0	0873004670092420;3	79612178723897e-03;2	20036083212505e-02;ACTN1
4	79859284847450e+02;-1	80157499873018e-01;0	1226526748196968;9	17447681633107e-02;2	40920098149697e-01;ZFYVE26
7	01113543231976e+02;4	60343849752950e-01;0	1501566753108941;4	57633589945690e-04;3	86752665416426e-03;RPS6KA6
7	42506992148409e+02;-5	88428183686629e-02;0	1336505289638512;6	04798383186551e-01;7	83327007399419e-01;EPN2
5	36929125195276e+02;8	78327063815010e-03;0	1099876275417939;9	29641735390034e-01;9	67254723965786e-01;PTPN18
1	12456457138264e+02;-1	75372793901351e-01;0	1952111517324637;1	97813801923409e-01;4	01952616236057e-01;LIMS2
6	96835255294617e+01;2	24834704385917e-01;0	2801373597815763;1	26798236831001e-01;2	98680291201913e-01;ASIC4
3	75539760255317e+02;-1	12609291954661e-01;0	1423702985349679;3	41511302416113e-01;5	59661674767848e-01;SPEG
5	22107573142451e+01;6	73754080323900e-02;0	1964786487956217;5	96420758291521e-01;7	77719603513116e-01;LNX1
1	51066790363219e+03;2	09546730144907e-02;0	0881015364026572;8	01038151609315e-01;9	02226122647539e-01;ALDH3A2
2	39927437469333e+03;1	50149276149342e-01;0	0938956006650463;8	40529430943340e-02;2	27102325575366e-01;TFRC
1	47506320407748e+03;3	80357889158610e-01;0	1573612221701732;4	20914443650063e-03;2	38865978592589e-02;SREBF1
3	68273480291711e+00;6	91933396023409e-02;0	2568330609133784;3	21572557445449e-01;5	40849200719009e-01;TRPC5
3	40519565900491e+03;7	25770735675887e-02;0	1024990993035481;4	41107736433280e-01;6	53448392855231e-01;AFF4
7	21538313707934e+02;-9	76622821754878e-02;0	0838645653904649;2	19179198094207e-01;4	27825194213978e-01;UBE2D1
9	27121519618851e+02;4	03505833188328e-01;0	1079894772229829;5	29589756698179e-05;6	19124971784878e-04;MPP5
6	63004295546272e+02;6	18317568195861e-02;0	1248084646291333;5	68738863127369e-01;7	58144037773651e-01;RHOBTB1
3	90481654142975e+03;2	55797833430040e-01;0	1094364475972771;1	00256068315550e-02;4	65754006306127e-02;SMC1A
1	21924535961191e+03;-4	55617403266045e-01;0	0854294323714683;2	12414426186766e-08;6	11359666362707e-07;HSD17B10
9	16298275968385e+02;-1	59437398785985e-01;0	0945139803878689;6	74330693602362e-02;1	94589866148017e-01;MARK2
5	07584729404056e+02;1	00637604551668e+00;0	1986468627392995;3	68917054853763e-08;9	98949233890626e-07;HMMR
1	02563564405074e+03;-5	68714668593185e-01;0	0854285118530493;3	11313797194913e-12;2	14757105176046e-10;CHFR
8	68992788171407e+02;-2	06293304215674e+00;0	5763439378398709;6	55249934227764e-06;1	01252132058804e-04;TRHDE
9	50463324985566e+02;-2	15355872604302e-01;0	1433447091324178;7	42660475444649e-02;2	08198834141748e-01;P4HA2
5	74880231056967e-01;4	78234685150922e-04;0	2531194748758777;7	91520031513498e-01;NA;FCGR2B
1	11106721316718e+03;-8	29051267881144e-02;0	0922312876024287;3	31439848132757e-01;5	50286535620095e-01;NFATC3
3	19106070829212e+02;-2	81431721375791e-01;0	1001016595479594;2	25436478443607e-03;1	45524981108937e-02;TRNT1
2	01648784391260e+03;-3	63906615991126e-02;0	0980043015590207;6	97677071032822e-01;8	42602348397567e-01;ACADVL
3	51900573025605e+02;-4	85226432955016e-01;0	1811285343297393;1	07926223392923e-03;7	92644472945745e-03;STK10
2	65361642576477e+03;-6	83363517540199e-02;0	0787874208871648;3	48135510518032e-01;5	66135427020156e-01;FBXW11
4	71952472927895e+01;-2	60457089467953e-01;0	3084859466807791;7	75240708963810e-02;2	14666844291604e-01;ACAP1
8	93496417036641e+03;-2	01187174387707e-01;0	0918888839850004;1	87623045839034e-02;7	56234414297652e-02;CRMP1
3	71402448473498e+02;-3	99866362584008e-02;0	1513670885617575;7	41616237067336e-01;8	68680865899011e-01;EVC
9	77764740112385e+02;-1	07437398532000e-01;0	1146028240749199;2	84614098488202e-01;5	03944946844460e-01;DERL2
4	21430662886578e+00;8	04494642389521e-02;0	2607341895091805;2	56270360361810e-01;4	71379107452090e-01;SIDT1
2	07120289373318e+02;1	35090130165872e-01;0	1664858910825908;2	97352097370893e-01;5	18004695931015e-01;NDE1
2	19314986829580e+02;-4	22818838642295e-01;0	1816715123350004;4	17237581171023e-03;2	37189604678779e-02;MRVI1
1	04779992394334e+02;-1	65324950288928e-01;0	2019347885797435;2	29900637498173e-01;4	40744861194027e-01;TMEM38A
2	73091623641451e+03;1	03913586788989e-01;0	0550225397605359;5	17080888872046e-02;1	60430736608096e-01;AP1M1
2	95682002226474e+02;-2	04864203261782e-01;0	1841540634640397;1	36625293003252e-01;3	13254298808827e-01;PVR
1	57562532970816e+03;4	04472876667964e-01;0	0975350372499283;9	74899333505672e-06;1	43259932490808e-04;XRCC1
4	43367037156253e+02;1	41210510019526e-01;0	1764172024323370;2	83029952714042e-01;5	02260508332763e-01;SCARB1
2	70215863648396e+00;7	12731756331372e-02;0	2679269090445622;1	37277422978626e-02;5	96458565623702e-02;CYP2W1
3	63643043317673e+03;2	16171191066155e-01;0	0621590231719037;3	24667343097435e-04;2	92929468176530e-03;MCM2
6	81916571017879e+00;-2	77412368300063e-02;0	2393648159038889;7	33268451950542e-01;8	63451789521656e-01;MOV10L1
5	24542951688084e+01;4	01775428053324e-01;0	3616697530381094;3	41877762912700e-02;1	18461292215953e-01;PANX2
2	26595545691054e+02;1	26338675326261e-02;0	1309979633135777;9	11607292240815e-01;9	57950865521026e-01;SELENOO
1	96515124304353e+00;-9	52276332503088e-02;0	2790759685394078;8	01853709373567e-03;NA;TP63
6	40057399113658e+01;-4	64670909128689e-03;0	2146664668125630;9	65419605160762e-01;9	84370637294986e-01;ALPK1
4	40812053725207e+01;1	07294799631736e-01;0	2352028141566503;3	74182745457534e-01;5	91956976904319e-01;LLGL2
9	30829603338645e+01;-1	92767835436416e-01;0	1689543970385999;1	40818764706231e-01;3	19497964715885e-01;PDE8A
1	59678236906047e+03;-3	37824824167573e-01;0	1065657735222232;5	21369329405687e-04;4	29973868762078e-03;CLCN4
6	22077555789455e+02;-7	15312884252014e-02;0	1249228166245207;5	11350341429133e-01;7	14046105085525e-01;NLE1
1	97864187303371e+03;1	70173430877580e-01;0	0778275745151267;2	11181772539035e-02;8	26843228337521e-02;SDHA
4	55684056207238e+03;-4	81908071852404e-02;0	0493875227347443;3	21112621774820e-01;5	40455708683873e-01;SMARCE1
1	37903339414967e+00;4	17275349184899e-02;0	2553552710129137;3	04832839017438e-01;NA;FNDC8
4	39062464275418e+01;2	43625857188331e-01;0	2643013143791064;1	08944456580283e-01;2	70285490679555e-01;GSDMB
2	14526368922780e+03;-1	25268670994645e-01;0	1204536286412900;2	41868854717060e-01;4	53673734398076e-01;KDM5A
1	67623695523537e+03;-1	83964252405979e+00;0	2359258022641548;3	52185234134144e-16;5	83084581922663e-14;ADAM11
6	78646564620787e+02;7	83534884637090e-02;0	1006234968792853;3	93999420502315e-01;6	11106881335854e-01;PPP2R3A
8	93045402957929e+02;-3	55418969240078e-01;0	1219333239414184;1	12136430713334e-03;8	19067105680923e-03;FERMT2
1	46501288931193e-01;-6	79360403975153e-03;0	2535726568073909;8	49549190675725e-01;NA;ABCB11
6	79500649792213e-01;-1	67743076700185e-02;0	2537115523874143;4	54002431673972e-01;NA;DHRS9
0	00000000000000e+00;NA;NA;NA;NA;CD5L
1	56209004076563e+00;2	03897552041563e-02;0	2511084488265385;6	25134121827995e-01;NA;PTGS2
2	43161261580744e+03;3	09261675749414e-01;0	1110152344036209;2	20439147791171e-03;1	42776234918097e-02;IGF2BP2
9	15234388193882e+02;-4	91538250956618e-02;0	0725303005288447;4	78451463778537e-01;6	87018395254182e-01;MAP3K13
5	55183963385410e+02;-2	37292813700163e-01;0	1799629889633690;8	49781130271749e-02;2	28926006022688e-01;ST6GAL1
8	97655891375387e-01;3	59590711242069e-02;0	2559996250340666;3	28632232027438e-01;NA;TBX21
3	44324878671741e-01;1	19519695457620e-02;0	2534288703883692;7	32482517423723e-01;NA;VDAC1P1
4	25230269785064e+02;-1	96384506388304e-02;0	1859100352421374;8	75435547981586e-01;9	39882137235171e-01;FRY
2	75041301836189e+03;1	09042949475244e-01;0	0630937572167598;7	49605130858311e-02;2	09481422008277e-01;PICALM
7	82648567009920e+02;1	04247790623502e+00;0	1808937583016888;4	63427092204838e-10;1	98918927676269e-08;GLI2
2	65309546179988e+03;-4	15246960378437e-03;0	1072434288239696;9	65123511597176e-01;9	84238288395975e-01;CLASP1
1	33402705191642e+03;-2	46609749381431e-02;0	0851570962047282;7	53927161621757e-01;8	75392564895291e-01;MRPS34
4	42326839148164e+03;4	73597246719418e-01;0	1124944589778003;5	48680905081596e-06;8	60881113340563e-05;NOTCH3
2	94575904158130e+03;2	15504661756462e-01;0	0570516213996316;9	60778327936599e-05;1	04258242527153e-03;CLNS1A
1	89362687056048e+02;2	31920019343795e-01;0	2095325681865655;1	15162441413771e-01;2	81771130406332e-01;PPP2R2C
1	99209771109860e+03;1	63430978428674e-01;0	0837982086252537;3	83259453715740e-02;1	28646115918023e-01;TEAD2
3	77511325310855e+02;2	27211780735669e-01;0	1154274280331960;2	67389923858021e-02;9	84395945898360e-02;EED
1	44212360648970e+01;-6	38267277694837e-02;0	2494462572270274;4	03195153126851e-01;6	19328378157855e-01;CDHR2
8	60706230510628e+01;-9	97486204895521e-01;0	2573644771979769;7	92494440273155e-06;1	19589612410664e-04;SNCB
1	50314757402673e+03;-1	73745350122064e-02;0	0793046940415658;8	16811621049305e-01;9	10746791118025e-01;TSG101
1	28358480842890e+03;-1	22754054322705e-01;0	2229708677789994;3	46240055494552e-01;5	64055582861708e-01;NCBP3
3	49776848930445e+02;-1	33214644648962e+00;0	2461217343146298;3	39293305892999e-09;1	21363679622302e-07;ATP2A3
2	71791128923337e+02;1	39545110258897e-01;0	1863063092498514;3	00080992176865e-01;5	20411808459958e-01;CA12
4	33102530351426e+02;-2	88068468846386e-01;0	3863689012926163;5	78720533914764e-02;1	73576220869121e-01;MGLL
7	64223063492646e+01;6	04004546184397e-01;0	3983822917854611;9	91077396976222e-03;4	61035308242832e-02;NTN4
3	39101721509581e+02;-1	09432781488863e-01;0	1116861914500848;2	72788004152818e-01;4	90775195039668e-01;BCS1L
1	18221455812969e+03;-1	34856891019842e-01;0	1184623626413019;1	92059165156237e-01;3	93396550851423e-01;NUAK1
8	98466526832120e+02;-1	71207208889075e-01;0	1259012765975977;1	15145072092047e-01;2	81768290153174e-01;DPP8
3	58740404334414e+02;1	44808991638565e-01;0	1169467392586030;1	61412944247389e-01;3	50618845782407e-01;SLC24A1
2	67134617915575e+03;3	26162990741007e-01;0	1298591676092033;4	37395136054552e-03;2	45879175529316e-02;ZNF532
2	86158785192113e+01;-6	39180966301485e-03;0	2524511332736232;7	91191033814266e-01;8	96794404141519e-01;SCARF1
3	41603615015815e+03;1	66574402274937e-01;0	1107292096354744;9	14494390498148e-02;2	40435125293705e-01;LMAN1
5	77679900317507e+03;-1	37108349467484e-01;0	0621353514306640;2	28157398201104e-02;8	75728839901781e-02;HACD3
1	83938806385204e+01;-8	75095155349556e-02;0	2491432700971653;3	72770881611116e-01;5	90455490289535e-01;IPCEF1
9	45198170903302e+02;1	28337237656840e-01;0	1245469207696039;2	38544505852081e-01;4	50165044524680e-01;ZZEF1
8	75640735500958e-02;-8	68953110843675e-03;0	2535360077843454;8	48153959822255e-01;NA;NOX3
3	23663755288883e+04;-6	85840501391233e-02;0	1096459548584564;4	93389007941710e-01;6	99230824372902e-01;ENO1
6	32232831425034e+00;-4	39145472059961e-02;0	2384355687585855;6	29353015796071e-01;7	99523006913102e-01;SLC12A1
1	35278291126529e+03;-4	38063883844257e-02;0	0950477509694637;6	13179850225107e-01;7	89394872461246e-01;MYDGF
3	94897746132388e+02;9	48082440531828e-02;0	1337035303944828;4	28056241492844e-01;6	40854741571505e-01;ANO8
2	08270990544537e+02;2	20462535002531e-01;0	1852289788989051;1	12100699988870e-01;2	76262910207898e-01;TUBE1
1	35495804045728e+03;-3	68825109732041e-01;0	1140875723063086;3	64641260918404e-04;3	20633468882425e-03;ARHGEF10L
2	50438488502624e-01;-1	10515203744005e-03;0	2531717853755105;9	56443052888771e-01;NA;TXK
3	18222594236542e+02;-4	34350780418986e-01;0	3088774240557475;2	19327800773964e-02;8	50690425848859e-02;WSCD2
3	00847475512096e+03;9	84748359152032e-03;0	1338634625007613;9	34091478091792e-01;9	69311800432121e-01;KCNQ2
3	91258298045348e+00;2	61831247131242e-03;0	2454593239060219;9	66089625437078e-01;9	84552822640296e-01;TACR2
6	62118941729566e+02;-2	05067221145927e-01;0	1106940350911226;3	94459808366880e-02;1	31390866232034e-01;ACTR6
2	68089001350818e+02;1	45473390178981e-01;0	1344715709173039;2	00427088407574e-01;4	05264154221397e-01;TIPIN
1	41687806024950e+03;-3	10413883107920e-02;0	0765684043364331;6	70335602917584e-01;8	24532238103678e-01;SRI
2	01029263100170e+03;1	98571778224734e-01;0	1396585581681695;9	87292344666556e-02;2	53105590911125e-01;EIF4G3
6	35171034773454e+02;1	81359202529082e-01;0	0972958164490908;4	15958241058585e-02;1	36640552958474e-01;NUP37
2	87933088032807e+02;6	76059419177759e-01;0	2445970479365066;5	62630696091467e-04;4	57687038879460e-03;SEMA3A
5	44502083685857e+02;3	69360238439540e-01;0	1566429884257597;5	48449677563079e-03;2	94539672374315e-02;GTSE1
1	38573967144281e+03;-1	77063800292188e-01;0	1364130557843520;1	23296715491516e-01;2	93776055661255e-01;SEMA3C
5	03694658647358e+02;8	44578374047875e-02;0	1432465732298182;4	87719911314898e-01;6	94246360556009e-01;TTC38
8	24921685283484e+02;-5	26189341532972e-01;0	0882417063314558;4	24045088782306e-10;1	82465342163159e-08;ACAT1
6	14373166007918e+02;-9	69847205125200e-03;0	1299862995413062;9	34074523129619e-01;9	69311800432121e-01;GRAMD4
2	01062109640239e+03;4	72515970173827e-01;0	1483180751035515;2	40656077909833e-04;2	26383401427735e-03;CELSR1
3	20810670549458e+03;3	16977037345632e-01;0	2936667919697241;6	15230234559119e-02;1	81612538590180e-01;WNT8B
1	88549326225141e+03;2	55434205640417e-01;0	1086363277757665;8	82458945177306e-03;4	22207806893629e-02;ZNF638
4	80913754771295e+02;3	82983727895089e-01;0	1674743699288403;5	91688163273171e-03;3	12641551074188e-02;SLC25A40
5	87117610785399e+02;1	86291199037532e-02;0	1261234237193545;8	68142459107507e-01;9	35954619485880e-01;TIMM21
2	03090120552623e+03;1	62235498595072e-01;0	1470684237907676;1	85259142149271e-01;3	84175704058562e-01;ADD2
5	65781971680747e-01;-1	26656161808784e-02;0	2538948676158547;5	00667672547860e-01;NA;FGF4
9	55936626252779e+02;4	09092244529213e-01;0	1427371267524456;1	13178725321430e-03;8	25293188333786e-03;RASAL2
2	84743085883186e+02;-7	55996068905319e-02;0	1443871213533254;5	23255723199175e-01;7	23568034046504e-01;VPS9D1
1	48571085948529e+02;1	57746903427186e-01;0	2199152267793731;2	46954286947932e-01;4	60134332722706e-01;ZNF37A
1	51336524908516e+03;1	41472533027727e-01;0	0836250126587889;7	15540920743357e-02;2	03051964841700e-01;MARK3
1	22588891658737e+04;4	34305881369129e-02;0	0656222450084571;4	89933772538937e-01;6	96289135204128e-01;SLC25A3
9	10168201766663e+02;1	01008344597428e-01;0	1325666862417024;3	75247569810199e-01;5	92704320696030e-01;FNDC3B
3	62966197465672e+02;-9	66839644137677e-02;0	1750409642196822;4	55162826814711e-01;6	67275306236037e-01;FOSL2
3	04112716225319e+01;-3	50415132641245e-01;0	3226481838071753;4	73113515037848e-02;1	50118327691395e-01;CACNG5
2	12358780571443e+03;-4	35119662342062e-02;0	0951366771141899;6	21049798623456e-01;7	94373460324491e-01;CACNG4
9	23642368205826e+02;1	55009327072008e-01;0	1992135717635936;2	57899822264377e-01;4	73374565541540e-01;FRYL
1	25649851266055e+03;3	12920091626568e-01;0	1097665659300875;1	77695358338429e-03;1	19406884783736e-02;TMEM131
1	37982884766751e+04;-2	61031028431178e-01;0	0639613910910496;2	32913231196709e-05;3	03504615053173e-04;FSCN1
8	56607293790656e+04;-2	68328048504825e-01;0	0743774575571107;1	92587896466744e-04;1	87339194082761e-03;ACTB
6	33055809133360e+01;-7	87622269183765e-03;0	1891161090444088;9	48575803998543e-01;9	76270445166901e-01;MOCOS
5	69048265225423e+01;9	00720120964635e-01;0	4022539263358539;1	12419773969384e-03;8	20791831450553e-03;PLD1
1	99677046588677e+00;-3	25199187014710e-02;0	2529151447463446;4	26550085996847e-01;NA;ATP12A
2	51517022819845e+02;3	97698009161607e-01;0	1998904091884173;1	03546190804833e-02;4	76404312510399e-02;WDR62
1	02881687693725e+03;1	46184199969779e-01;0	0920414400525164;8	88442873937908e-02;2	35940893989254e-01;DLG1
4	37574726632099e+03;-1	31984434952857e-01;0	0678223647102730;4	34238613357011e-02;1	40880292610849e-01;RAB7A
7	44093990298004e+02;-1	96771838421171e-01;0	1255127438104250;7	31641233301782e-02;2	06106809264595e-01;BCAP29
2	79369568175675e+02;2	28046774789545e-01;0	2106654892428542;1	17965993767007e-01;2	85655500159583e-01;SEC31B
2	04715009272975e+03;-1	69462311765729e-01;0	0684791692267124;1	00045945394709e-02;4	65026394315943e-02;SART3
4	80920831237914e+01;-1	26589336442573e-01;0	2406868597541842;3	03552333862203e-01;5	24079230495635e-01;ARHGAP15
2	28331604930729e+00;2	46487107467680e-02;0	2506722592509024;5	81723242314277e-01;NA;TUBA3D
4	67638599774143e+01;-2	49402571344530e-02;0	2312653951283402;7	96226594864392e-01;8	99798681994578e-01;PAX2
8	17054403571078e+02;1	02044168365378e-01;0	0993824821860894;2	60786825977511e-01;4	77413456486210e-01;EXOSC7
1	18402149349048e+03;-1	78139578450487e-01;0	0966077026663396;4	92746267194760e-02;1	54699738227693e-01;KIFAP3
1	47050446371446e+03;1	52227933426750e-01;0	0880905196627675;6	45950746376084e-02;1	88677773299993e-01;MKRN2
3	11722186103167e+03;2	34121358658548e-01;0	0841081332629853;2	95936971037719e-03;1	81102943762284e-02;MCM6
2	03218431541339e+02;-1	67245462675616e-01;0	1320267129150194;1	39517239687415e-01;3	17747634576970e-01;REXO2
8	01134540088857e+02;2	30734565816879e-02;0	0983935974133500;8	00952072961249e-01;9	02226122647539e-01;RBM7
5	38722347778763e+02;2	11342045090688e-01;0	1616028049555920;1	04062481910506e-01;2	61570587844454e-01;RBMS2
3	82785954638204e+03;-4	60575437734730e-02;0	1067442436029324;5	98664233632343e-01;7	79155426927053e-01;BAZ2A
1	89216405132910e+03;2	01155100686711e-01;0	1192748238076903;5	57310079243840e-02;1	69136189746854e-01;PTPN23
1	27526848859466e+03;1	69484236307073e-01;0	0975708559429961;5	99924535830561e-02;1	78427512932053e-01;MLH1
1	84639956270720e+03;5	26872589540247e-02;0	0786816635855557;4	80162864635821e-01;6	88368071815035e-01;UNG
4	69997549599030e+01;6	64227147666607e-02;0	2197355664827194;5	79446349430519e-01;7	66831252930888e-01;FMO4
5	46933854603166e+02;-9	58603378265889e-02;0	0893018407600908;2	84544061727771e-01;5	03872259251867e-01;KLHL20
5	87031561922084e+01;-2	03266879304686e-01;0	2377762553836960;1	56963894142404e-01;3	43963234056669e-01;RGS11
2	71199050636090e+02;-3	41722229613222e-01;0	2401052265962670;3	31159771909043e-02;1	15879256740475e-01;SLC46A1
9	61649985309922e+02;1	49164856324104e-01;0	2009708676996097;2	53089542260234e-01;4	67679272907087e-01;PLXNA2
6	14655019384114e+02;3	16158448916360e-01;0	1855198943582786;2	90614900123386e-02;1	04814303397198e-01;SPAG5
1	49832980129421e+03;-4	23544150807050e-01;0	1384297830224716;4	73680054225960e-04;3	97799713172178e-03;ANKRD13A
3	67527958682596e+02;-2	19567635320251e-01;0	2093213084742702;1	30168772530563e-01;3	04074226639881e-01;TPD52
2	21179845518759e+02;4	01755069847448e-01;0	2225930674878775;1	37667808445306e-02;5	97408183228458e-02;ACACB
2	21555393533202e+03;-3	59016506951627e-01;0	1001121023523307;1	05093556196361e-04;1	12566012379392e-03;TRAF4
4	31127507898958e+02;-6	60720012266098e-01;0	1717548998255217;1	28373947321817e-05;1	83524070743623e-04;PAG1
2	40897206800192e+02;4	33085436264204e-02;0	1277114964845102;6	92203132114249e-01;8	38846932636745e-01;GPATCH1
1	53237754398409e+02;4	69738910293309e-03;0	1394588772885685;9	69606428436390e-01;9	86806284874317e-01;ICAM3
1	60537650894859e+03;-1	42270304946082e-01;0	1234815042687813;1	90297331130061e-01;3	90884728896267e-01;NT5C2
1	47833382469698e+03;-5	06172032874509e-01;0	2152348705690622;2	57031819009476e-03;1	61424896736298e-02;AP002956.1
6	19473326778668e+03;2	76875940885882e-01;0	1791034041400992;4	86525381317967e-02;1	53220239652745e-01;GPC4
2	33632486521913e+02;-1	79465981823728e-01;0	1962435920423172;1	97126341595166e-01;4	00800505531037e-01;MBNL3
4	68190614909586e+02;5	95677437218171e-01;0	1297812617833594;6	19436856862359e-07;1	24632989811288e-05;CAMSAP3
3	85103764679222e+02;8	60676045921734e-02;0	1290715501119627;4	36317075776261e-01;6	49006250132157e-01;RAP1GAP
2	02181446229650e+03;2	60059510623598e-01;0	1034124693606577;5	72927935678144e-03;3	04361961834663e-02;XAB2
4	18755287363755e+02;-4	21641772472329e-01;0	1352716382349097;4	35434487534872e-04;3	70695060299031e-03;ARHGEF1
3	25791900879638e+02;1	53347532549154e-01;0	1852314413236624;2	42745838396733e-01;4	54680923897081e-01;STXBP2
1	12540589384170e+03;4	54752946466373e-02;0	1079854962863303;6	41482821539719e-01;8	06796221215922e-01;MAP2K7
4	84915644747780e+01;1	10675078162046e-01;0	2623316917813958;2	32776469472150e-01;4	44337997727446e-01;NMRK2
1	13093069857072e+03;-4	10187680045450e-01;0	0979455723590925;7	94895967760823e-06;1	19847974879047e-04;DGKD
1	58407473740514e+02;1	17197127161502e-01;0	1839944513970768;3	71539555774434e-01;5	89129258443731e-01;CTTNBP2
2	33027837563539e+02;-7	74296555858918e-01;0	2181158051403176;3	55801256679076e-05;4	35887882037283e-04;ACTL6B
9	29998224259400e+01;8	28313517718581e-02;0	2188860742632654;5	06651265560454e-01;7	09834429440919e-01;RARB
5	43955239710847e+03;6	89591708614016e-02;0	0742161090308108;3	32330075719634e-01;5	51169480985175e-01;TOP2B
6	69603125292303e+03;3	37504790708450e-02;0	0767204760385005;6	47858802375236e-01;8	10395357188287e-01;TM9SF3
4	03341865878972e+02;2	10201631233689e-01;0	1259175202345236;5	68206021940082e-02;1	71457967113459e-01;NFKB2
4	81901531341157e+02;1	68368828293134e-01;0	0964286637997055;5	90714099947261e-02;1	76382238294112e-01;UBE2T
4	43195844381926e+02;3	70518977123127e-01;0	1949947947372539;1	53074657821188e-02;6	48720100332406e-02;PPP1R12B
2	99458290016159e+03;-6	57546162579547e-02;0	0538195946548038;2	11200448769511e-01;4	18214899351769e-01;DNAJC10
3	32812203869504e+03;6	69338586939704e-02;0	1005050819272743;4	67484294380187e-01;6	77737217371794e-01;GTF3C1
6	64547885395462e+01;-1	04834235526468e-01;0	2241743739748601;4	00572484801712e-01;6	17242396133561e-01;IL4R
1	89207644486870e+03;1	23286829176712e-01;0	0864833749783492;1	30594860950013e-01;3	04528646915496e-01;USP33
1	59812950099679e+03;8	47617959402754e-01;0	2032710546202900;2	41459082940928e-06;4	19752469784509e-05;PAK3
8	16539139850004e+01;6	69368364201446e-01;0	4870307623258032;9	88808533160199e-03;4	60349425293436e-02;CAPN6
1	03001369597904e+04;-6	99946167470143e-01;0	1718612902499575;5	22939092301942e-06;8	26433925506997e-05;DCX
1	98507991007612e+03;2	10401554821585e-01;0	0847909919199394;8	54427193659853e-03;4	13191616812982e-02;SNRPA
2	83246660385627e+02;1	02770553748929e-01;0	2163884037973377;4	26971125077193e-01;6	39903105174087e-01;SPAG6
3	48088234867916e+02;-2	33877968148744e-01;0	0936398057644728;7	18936029799972e-03;3	64266509531994e-02;EXOSC5
4	26885866050723e+03;-1	72736930610882e-01;0	0874102310858367;3	62792580546129e-02;1	23623785055511e-01;DYNC1I2
1	29178787341312e+00;-5	69370717253288e-02;0	2613391000685089;7	30273449275465e-02;NA;APBB1IP
1	03635079186271e+03;-9	58352877913860e-02;0	1366558549139956;4	03559234026647e-01;6	19742685426415e-01;LRCH4
3	77775544989760e+02;-6	60251900044540e-02;0	1143487064678910;5	15730587767900e-01;7	17620625127906e-01;FAM76B
4	79344980162705e+02;-3	94396764087553e-02;0	0988035376128805;6	61081127902740e-01;8	19030417983998e-01;AC016586.1
3	69392111141472e-01;-3	99963057525534e-03;0	2532865403878036;8	42417411382052e-01;NA;TYR
8	49050755740066e+02;2	64203362345259e-01;0	1195799489349585;1	29804381397937e-02;5	69540476078178e-02;POLD3
9	82811479653014e+00;-3	72636795528484e-02;0	2415276919409197;6	45272173028784e-01;8	08499963089955e-01;ACTN2
3	32220418772285e+03;-1	86833513640081e-01;0	0570619874193298;7	62584543871537e-04;5	91292136960874e-03;CAPZB
2	22730143523845e+02;6	05958764761605e-01;0	1515852688923404;9	26453544852191e-06;1	37184569196853e-04;GPR137B
1	89613644286181e+02;3	39210232929010e-01;0	2190101182250776;3	06445955666672e-02;1	08941850578925e-01;"NAALAD2"
1	24509102956204e+03;2	47530852987899e-01;0	1073351245018128;1	07894918380411e-02;4	92166166655750e-02;JADE1
1	01266682957023e+02;6	45875427927961e-02;0	1663289623243742;6	10980425331236e-01;7	87870611524235e-01;SLC25A43
9	35000077725234e+02;-2	21808694908474e-02;0	0841698261713800;7	76287520466657e-01;8	88295303830462e-01;UBE2A
4	29164661300446e+03;3	41802948049230e-01;0	0860503831605404;2	85333610946203e-05;3	59177370940535e-04;FGFR1
1	07369525743230e+00;2	78571378952046e-03;0	2530294068827708;7	96040495238859e-01;NA;FKBP6
3	11499308007534e+00;-5	11253707591151e-02;0	2548259227882883;3	51952699888347e-01;5	70156158313207e-01;SMC1B
3	76312610533153e+03;-4	28909762244818e-01;0	1451976774966427;7	40712931657354e-04;5	77165109992444e-03;FBLN1
5	34105990938425e+01;-1	43606547832781e-01;0	2307754190875137;2	83892585962847e-01;5	03219572291763e-01;ITGA8
0	00000000000000e+00;NA;NA;NA;NA;CST7
6	07355762865561e+03;6	13381191085177e-01;0	1173129305898089;2	82514931085923e-08;7	87057622115013e-07;MAP2
5	49518488617191e+02;-1	79115181819139e-01;0	1277009852810026;1	04499895444597e-01;2	62404475286564e-01;PIAS2
8	70557649087718e+02;6	52401684296399e-01;0	1830236301429535;4	77914293582779e-05;5	65559025162902e-04;AMPH
7	14166255073090e+02;3	17164060047884e-02;0	0957304008360323;7	20370447998133e-01;8	56356254608637e-01;ARAF
3	54038123931554e+02;2	63021652602909e-01;0	1034215258235587;5	45442172144590e-03;2	93015040808454e-02;MCCC1
5	04030728068382e+01;7	12308751992168e-02;0	2162257097047490;5	46066402359781e-01;7	40584985069623e-01;LAMP3
2	15755326530662e+01;1	29925047466909e-01;0	2791289920794400;1	60858887675987e-01;3	49764966023685e-01;FAP
1	54883965244922e+03;8	08061102825254e-01;0	1234233414938690;4	13731901345538e-12;2	73472067414100e-10;NEBL
5	14665924021286e+02;8	11163542239403e-02;0	1432356687699174;5	00120004008637e-01;7	04316765204645e-01;ACER3
2	36836822048444e+03;-2	64721188198547e-03;0	1067298480242375;9	74250464656764e-01;9	89158397242914e-01;UBE2K
1	10465169557183e+03;1	14260195731384e-02;0	1353650693161705;9	27301236483466e-01;9	65994273781666e-01;PIK3C3
1	29176465253592e+03;2	87072703230905e-01;0	1081030538881747;3	66681240594752e-03;2	14337144804949e-02;N4BP2
4	05013048015722e+02;-1	12414382929466e-01;0	2553853033685736;2	66855815703115e-01;4	83735297203645e-01;TIGAR
8	08395319652118e+02;2	08049089487935e-01;0	1196602882033160;4	69832161403812e-02;1	49315581240290e-01;TULP3
4	94352405490835e+01;1	89504062343785e-01;0	2663135922665749;1	58420562143530e-01;3	46238754375549e-01;SYNJ2
1	63387868413773e+03;3	70572885798897e-01;0	2406226839472794;2	27900726430896e-02;8	74961622852184e-02;ADCY2
3	13666831714895e+03;4	75607745641400e-02;0	0852393721462686;5	54080378766842e-01;7	48010662769494e-01;PPP2R5C
1	83623693195744e+02;1	59876623066460e-01;0	1238749423190456;1	39302317580555e-01;3	17382894996117e-01;PMS2P1
4	41421285317605e+02;-1	07280756469817e-01;0	1450046122542959;3	67674173545235e-01;5	85476580829016e-01;RBFOX1
1	28276603161840e+04;-1	51035877081674e-01;0	0469487178022350;1	03698147977860e-03;7	64174906505769e-03;GNB1
6	12667116548152e+01;-5	17934049171884e-02;0	2538330537227987;3	83774489858754e-01;6	01364316901441e-01;HOXA9
5	48115805472057e+00;-1	42954915795341e-01;0	3094119285931503;2	00888563653827e-02;7	96107857628288e-02;EDN1
1	04818518508360e+03;7	73080061506552e-02;0	1243062637803317;4	59596999036238e-01;6	71172230447409e-01;MLLT10
5	84892817154721e+01;6	26411422011463e-02;0	1930594370799193;6	24199647379479e-01;7	96458997894272e-01;ZCWPW1
6	91797148369382e+02;1	69556433070129e-01;0	2113659993119431;2	30537394762138e-01;4	41421089387048e-01;ADCYAP1R1
6	41437049606870e-01;-5	90156554720275e-04;0	2532940562704580;8	03598440989919e-01;NA;FGF20
0	00000000000000e+00;NA;NA;NA;NA;P2RY10
6	56474796614507e+01;2	58706947438419e-01;0	2478366103937480;9	26715090417547e-02;2	42580631492371e-01;ITM2A
3	19182261140108e+03;-3	14127794898277e-02;0	0615721174454145;6	00119449923303e-01;7	79998244296575e-01;NRDC
1	96290472111690e+03;-2	61805766555373e-01;0	0784058841453693;4	50416871173401e-04;3	81564968207414e-03;VDAC3
3	50614884762193e+03;3	05972071682595e-02;0	0735472487262091;6	63671957399483e-01;8	20958007069806e-01;PCM1
6	76605969027788e+02;1	30421953773994e-01;0	1101744869685895;1	87217169630809e-01;3	86897679132428e-01;TNRC6C
1	38062182115743e+03;-3	84024249124961e-01;0	1642522553511859;5	03892608715081e-03;2	75547943060804e-02;CBFA2T2
1	37091043281669e+02;-5	95067339998338e-01;0	2484730096011653;1	86530629495089e-03;1	24239404718108e-02;BRINP1
1	52087069690883e+03;2	42730432115397e-02;0	0890015532770277;7	71634595139339e-01;8	85945168872747e-01;ITCH
1	80397479842548e-01;1	09435792297663e-02;0	2537261200959993;7	11344461062527e-01;NA;PKD2L2
1	22546105293711e+03;-8	56345692491582e-01;0	1309442520991065;5	47678262845701e-12;3	55255183630957e-10;TP53INP2
2	88253631914237e+03;-9	94011794583794e-02;0	0845524562177153;2	50628945413680e-01;4	64538587828893e-01;SDF4
2	52113198211207e+01;1	34376130850513e-01;0	2747260355509513;1	77780688186020e-01;3	74079658573699e-01;MYH7B
1	05975780920205e-01;-9	05417481109664e-03;0	2535590042782622;8	49004622680648e-01;NA;BPIFB2
1	54959044325343e+02;3	59815881731039e-01;0	3194343812369787;4	48956759890963e-02;1	44504060617377e-01;TP73
1	20951680729479e+03;-1	35598496441747e-01;0	0865952709989399;9	44666235147954e-02;2	45876296328972e-01;TOLLIP
3	67911569148230e+02;6	06594497498313e-02;0	1407215708462297;6	04633852652368e-01;7	83307455980306e-01;UBE2D4
1	65729276889813e+02;2	72209628128617e-01;0	1839483194507353;5	66291191698056e-02;1	70969192019434e-01;CLUL1
5	43442738935957e+02;-1	34590012060632e+00;0	2978744806938938;2	45817541957846e-07;5	55694687827723e-06;RUNX1T1
3	85973303120535e+00;5	33188213207857e-02;0	2534554754993043;3	78072897374193e-01;5	95489648269726e-01;CDH17
3	84647113285663e+02;-1	22509284311854e-01;0	1061026988783120;2	03282871685503e-01;4	08587055310531e-01;THOC1
4	79741175943460e+02;-3	47882508170148e-01;0	1077639850816574;4	34767580782605e-04;3	70490177662981e-03;FKBP7
2	50765575169076e+02;6	25604364770648e-02;0	1471016375271699;6	01760160989292e-01;7	81309508597777e-01;OSBPL6
3	05438137289052e+02;1	63088806224699e+00;0	2767689835935145;1	12200145412267e-10;5	54115718138308e-09;SLC1A3
1	08540819056558e+04;-1	54009254273353e-01;0	0582342489949913;6	47056573113535e-03;3	34974135408150e-02;XRCC5
5	25022103884107e+01;1	05628215856707e-01;0	1967874247877840;4	21446124440283e-01;6	34541783065120e-01;LXN
4	26526280912485e+00;2	07704320651133e-02;0	2480849301262495;6	88960212612488e-01;8	37076064862698e-01;SP140
2	17052013444740e+02;-3	07996977021707e-02;0	1343507343160782;7	86244537290801e-01;8	94390461736898e-01;MKNK1
5	83389398443248e+02;4	96786794262722e-01;0	2183788431698096;3	58931528776492e-03;2	10586084922394e-02;TNS1
1	27828044631466e+03;-1	51895992863962e-01;0	1130551344891676;1	31581292528768e-01;3	05639923746674e-01;REXO1
3	27487735066707e+03;-2	88033783536718e-02;0	0655149388539751;6	47799676569218e-01;8	10395357188287e-01;SAR1A
3	00533805932186e+02;4	32564681530321e-01;0	1400638644547437;4	71375610866080e-04;3	96247273660345e-03;CDC14A
2	58764987578962e+01;-9	72238319066089e-02;0	2413324762451627;3	85855211572096e-01;6	03862711376424e-01;RAPGEF3
1	80334550090111e+00;-2	41748749442567e-02;0	2524147639842155;3	65557547520694e-01;NA;CEACAM1
7	76771338787491e+02;-9	93438209574641e-02;0	1020730064990822;2	86898944938417e-01;5	06545933253041e-01;SENP1
1	09554219489809e+01;-5	42299154451946e-01;0	7585646486837891;1	69060017712274e-02;6	99414409307512e-02;DUSP13
1	62672284158702e+03;-1	83792037759608e-01;0	1228396647688385;8	66001178367927e-02;2	32035709042372e-01;CIC
2	91604916051271e+02;-2	12955028193012e-01;0	1098503283165329;3	16490987777561e-02;1	11986145563304e-01;LIPE
4	52423393412899e+03;7	83588343898542e-01;0	1193660984437598;6	64740270075093e-12;4	23291020329136e-10;FDFT1
1	24181768850477e+03;-2	16030984935442e-01;0	0765641352773507;2	98193004026792e-03;1	82126561854709e-02;PAFAH1B3
2	81685959403902e+02;-1	62170068164740e-02;0	1482452152060682;9	07240908830446e-01;9	56497653458625e-01;OPHN1
0	00000000000000e+00;NA;NA;NA;NA;AFM
1	55174139071274e+03;2	28497650184418e-01;0	0850307845548630;4	33157295025674e-03;2	43847358054609e-02;KIF22
3	72872402246451e+01;2	09462843700118e-01;0	2717413567272838;1	48222938439051e-01;3	31081881015445e-01;SCGN
2	18441376383626e+02;-6	90530089440478e-02;0	1611336824085154;5	79102018236223e-01;7	66609007387946e-01;CARMIL1
1	56633579385442e+03;-8	76883530578283e-02;0	1001337299597519;3	43379964547378e-01;5	61237053750623e-01;PGM1
3	53289569296708e+03;-2	28921093606574e-01;0	0542535331179677;1	44448065505406e-05;2	01531715148153e-04;DDX1
2	62970949131193e+03;-1	65233686638369e-01;0	0944868877134446;5	76882279506495e-02;1	73204171795180e-01;DNM2
9	26241365391688e+02;4	08095707892250e-02;0	1354794045329319;7	20436590816070e-01;8	56356254608637e-01;EPB41L2
9	38726048169361e+01;-1	98570043470579e-01;0	2506521438779092;1	66193977447367e-01;3	57668188456637e-01;RIMS1
1	52238399766045e+03;-9	07103604554070e-01;0	1658979624997378;4	96419843646762e-09;1	70886387365452e-07;MOXD1
1	30854150981497e+03;2	71083380357672e-02;0	1085929499296191;7	83235452263743e-01;8	92532492001756e-01;STX7
7	12963360304097e+02;1	11011277138105e-01;0	0771864802533047;1	26118323007726e-01;2	97724188914491e-01;RABL2B
1	36106351560849e+03;-2	91798466111230e-02;0	0819602519489066;7	02929224602347e-01;8	45946876144779e-01;KEAP1
8	70816139729510e-01;9	59456382032788e-03;0	2526731068508323;8	60998457231101e-01;NA;DDX43
1	77083471172371e+02;-1	32224815693462e-01;0	1975124160701472;3	20548853107989e-01;5	40015627718701e-01;AC010327.1
1	48469959090611e+02;-1	15739095241140e-01;0	1812335970264607;3	77702906499582e-01;5	95392394503875e-01;DCT
1	05564694421847e+03;-1	59809329866011e-01;0	0973332216954763;7	44010702531091e-02;2	08319888167584e-01;SLC35C2
2	68788427068223e+02;2	73730518117644e-01;0	1550987772320329;3	32722208418923e-02;1	16238803680759e-01;CRYBG3
2	58988287078820e+01;-1	20810556575669e+00;0	5977173994807136;1	24749893893261e-03;8	91349015799609e-03;EPHA6
1	20538456380995e+01;-3	16961836423352e-02;0	2456921105155494;6	35329788971781e-01;8	03300098296999e-01;SCTR
1	45421786531229e+03;8	06016434884924e-01;0	1812834315285718;9	01574687881025e-07;1	74921588996917e-05;RFX3
1	41855068271420e+03;6	48488500228277e-02;0	1133305361052097;5	22483301747830e-01;7	23156824648429e-01;RIF1
2	38719468044704e+03;-4	38099839552911e-02;0	0686649675461398;4	98908396721925e-01;7	03380950041780e-01;RAB21
1	97998433955769e+02;1	09246531342252e-01;0	1505262889687519;3	66153164387372e-01;5	83642637970848e-01;SLC4A4
4	60451313602206e+02;-6	02649316340695e-02;0	1549751903353793;6	24126000444964e-01;7	96458997894272e-01;SMARCA2
3	64719153166827e+00;-1	09595740099488e-01;0	2774224855676338;1	24715976517890e-01;2	95474514622746e-01;RDH8
3	77896216980614e+02;1	03329943645405e-01;0	2060302459553229;4	32760574773045e-01;6	45176876508119e-01;SESN1
1	59932193432432e+02;-8	99713510932033e-02;0	1852679284156109;4	90671598058859e-01;6	96881949399935e-01;MID2
1	88029510134727e+01;1	34335333412444e-01;0	2665034950811224;2	29223173056337e-01;4	40019394921750e-01;PIH1D3
2	38163165349588e+02;-1	82470678337031e+00;0	2544289898147936;4	53185157744220e-14;4	52768435760087e-12;COL5A3
2	05159585075077e+03;1	05071522035997e-01;0	0980458214481285;2	45992931997814e-01;4	58884121670780e-01;SRCAP
3	82582171212861e+02;8	63970062025468e-03;0	1329042399071056;9	40031179481213e-01;9	71725160498389e-01;PUM3
0	00000000000000e+00;NA;NA;NA;NA;CPB2
2	31184841320430e+02;-2	36888475988718e-01;0	1733505398677148;8	04437304378995e-02;2	20199284909521e-01;CHRNA3
4	88684596784512e+01;-7	16430582955105e-02;0	2069561732198506;5	66013983809666e-01;7	56263520209837e-01;KCNN2
5	68511504964523e+02;1	61058093753056e-01;0	1073681932648508;9	68139285409933e-02;2	49927729990589e-01;CNOT4
2	53538729343154e+03;-1	08381846016844e-01;0	0862607985063175;1	79514853492939e-01;3	76123278879387e-01;PSEN1
4	47580076938223e+02;7	14696980640511e-02;0	1398748390423803;5	43822576810842e-01;7	39090990032258e-01;CPOX
1	32195627805103e+03;-2	83967580996042e-01;0	0751809636503211;4	93846804899922e-05;5	81247992984444e-04;CLDND1
2	30212903085328e+02;1	58928008629292e-01;0	1330242040319611;1	64127767449645e-01;3	54258394505169e-01;MOK
3	06482214494811e+04;8	95187362502323e-02;0	0695418793599752;2	14289170576238e-01;4	22119313461452e-01;HSP90AA1
3	12308037620524e+02;-1	14058366266917e-01;0	1658184930463287;3	63139287627765e-01;5	80960842044624e-01;RBL1
2	78177139045804e+03;7	43320352929224e-02;0	0901803638119436;3	76433624375249e-01;5	94145825870649e-01;DLGAP4
4	84928903596681e+02;-3	80435748558884e-01;0	2005981292217034;1	37403764433945e-02;5	96709228308694e-02;IGSF9B
0	00000000000000e+00;NA;NA;NA;NA;CFHR2
3	55385946895850e+01;2	09946784188146e-01;0	2619959354762301;1	61957203386102e-01;3	51493635913108e-01;CROCCP3
4	49624444311039e+02;2	06676529302405e-01;0	1224825886818009;5	40770283624607e-02;1	65710393275695e-01;NDC80
4	65381551673560e+02;-1	00997868038145e-01;0	1173122157828235;3	25377409300832e-01;5	44456721848654e-01;AP4E1
1	20855773516968e+03;1	39923992766473e-01;0	1280947279134909;2	15630651466725e-01;4	23664700506026e-01;RSBN1
5	63827440138451e+02;5	86657980527167e-01;0	1078538410129023;8	15322407338007e-09;2	63939752870836e-07;MAGI3
6	79990174628988e-01;4	14956069070840e-03;0	2528943711056321;8	89353139458845e-01;NA;CXCL2
9	82499882738983e-02;-6	21222213146354e-03;0	2535373291023611;8	72863351538391e-01;NA;AFP
7	12410602537291e+00;-1	29050145192922e-01;0	2773688334813275;1	78399971507551e-01;3	74935875706690e-01;COL4A4
1	85316978653627e+02;1	06156269626187e-01;0	1793455350672482;4	11440684065875e-01;6	25789006030155e-01;TCF7
9	51403279838368e+02;-3	27295301125110e-01;0	1379140843380083;5	75949638876150e-03;3	05626023266880e-02;OSTM1
3	93031074877708e+02;-7	89464963601129e-01;0	3146528090865227;8	34262850789320e-04;6	37767167903322e-03;CDH7
2	33534881044326e+01;1	58360649009766e-02;0	2277429005687336;8	77089929662153e-01;9	40786779616639e-01;IMPG2
3	46471835729823e+03;2	41439455038635e-01;0	0741040282242807;6	67666995413071e-04;5	29503788698030e-03;PCNP
6	27909964664184e+02;5	32798901514857e-02;0	1323972884868478;6	37404221388054e-01;8	04537883482611e-01;EXD2
2	96006356388806e+02;-1	30944453549571e-01;0	1187243910546627;2	12715097761232e-01;4	20179909785980e-01;ARG2
3	13422176926068e+02;-3	42211314487192e-01;0	1666113080558849;1	23345306185045e-02;5	47806000198188e-02;MEF2C
1	85217811954091e+01;5	71906380233298e-02;0	2436214003342426;5	24036533186664e-01;7	24268651050800e-01;PTPRC
5	61295635129295e+00;1	02992922594581e-01;0	2624902954891290;2	48551088607086e-01;4	62118943780277e-01;CACNA1S
1	78360930250464e+00;-2	13246462346992e-02;0	2520921324306175;5	38975341880212e-01;NA;PKP1
9	65719294803849e+02;1	13096467575627e-01;0	1027812348778892;2	28055459368855e-01;4	38552666556214e-01;UBA5
2	32390756923575e+02;4	58330956989319e-01;0	1898912002531815;3	13723815826855e-03;1	88908029592450e-02;STK17B
5	51704721573792e+02;1	70489545940518e-01;0	1670665947562040;1	92477195490830e-01;3	94020674330262e-01;CDC14B
5	73444170438727e+02;-7	41066399619199e-02;0	1375858609169642;5	15020409055828e-01;7	16994857934373e-01;ZNF510
9	56255955929549e+02;1	36463209763277e+00;0	1982763202680019;1	36860495233641e-13;1	22638291192867e-11;LRP2
2	62533284377332e+02;-3	59196135449258e-02;0	1350447112722500;7	51684252418118e-01;8	74353934217856e-01;ZNF506
6	92842719066507e+02;-2	67935424187584e-01;0	1398142466610559;2	20997160452545e-02;8	55638003854576e-02;JMJD4
5	97255042232960e+02;3	62653581688168e-02;0	1278263540748322;7	41394260866754e-01;8	68595925205386e-01;DUSP12
8	22580330921015e+02;1	75564052089486e-01;0	0700972399725805;8	88365609355243e-03;4	24617755101225e-02;AACS
7	85370942615772e+02;1	28494432250534e-01;0	0872391876859348;1	16719649852774e-01;2	84061933787012e-01;DELE1
0	00000000000000e+00;NA;NA;NA;NA;SLC13A1
3	23268594676923e+02;7	34357077635305e-01;0	1744900912731172;2	35127790463594e-06;4	09565281504922e-05;CADPS2
3	51755546802168e+01;6	81134900550764e-02;0	2055358814212161;5	90540998621161e-01;7	73796994047657e-01;PCDHB4
1	11838043530857e+01;1	08396085972280e-02;0	2342964211013162;9	08104267637013e-01;9	56497653458625e-01;PCDHA6
1	21548242164018e+01;6	64095685922271e-02;0	2427220810133140;4	65978675050694e-01;6	76174731809789e-01;PCDHGA2
2	92365269993788e+02;-2	07890207070485e-01;0	1144575462901204;4	22983856795809e-02;1	38194370407620e-01;HSPB11
9	29163909974087e+02;1	58890382412518e-01;0	1042980085644475;9	47563818896697e-02;2	46409116345552e-01;PHLPP1
1	18963851864781e+01;-1	84262411825361e+00;0	7835628669671029;5	58814022857401e-04;4	55008101796396e-03;ATP8B1
8	71029045083343e+00;-2	24881886167111e+00;1	0027804727392293;3	59434848385390e-04;3	16856764925538e-03;IL12RB2
7	82406849905278e+02;2	89489578071093e-01;0	1204476864073216;6	95430121345481e-03;3	55360294810989e-02;SMARCD3
8	09166711689591e+02;-1	46589327315531e-01;0	1192054308746842;1	64556907506678e-01;3	54788202914062e-01;WDR70
8	24295163211658e-01;-5	08164214077264e-03;0	2529224905432864;7	80365564891525e-01;NA;FYB1
3	71546388226804e-01;1	93576357393051e-02;0	2543703803490550;4	94823560740213e-01;NA;MPP4
7	45525875476224e+02;-2	11852054202074e-01;0	0925016206046628;1	51354454589735e-02;6	42189512729042e-02;STRADB
7	21733590142250e+03;-1	60923372315644e-01;0	0873816998352148;5	05681790736907e-02;1	57880248745876e-01;BZW1
3	83267335486216e+00;-3	80320710618706e-03;0	2516412603994796;8	84359803543699e-01;9	44501667498932e-01;PGR
3	88353186982622e+01;1	68432426252060e-01;0	2416478829357526;2	21881490898219e-01;4	31549321746996e-01;C1QTNF3
1	17548748379071e+03;9	20196927170366e-02;0	1055012321036399;3	37667850615937e-01;5	55925553092855e-01;ME2
1	17246578345073e+03;1	69874989282781e-01;0	1251539027543884;1	15997002952423e-01;2	82976690896002e-01;C5orf22
1	28796410627108e+03;3	69867602904374e-01;0	1403661855098533;2	57366776858022e-03;1	61518557722016e-02;CCNT2
5	12645910121056e+02;7	78768710386020e-01;0	0999286634004050;7	35764386693643e-16;1	07487544968128e-13;FAM135A
5	99662493204444e+00;2	00708501477337e-02;0	2378810487790201;8	16184427784036e-01;9	10534510225950e-01;COL19A1
2	65377566391471e+03;-1	21355288000162e+00;0	2056240816788316;2	37249875618426e-10;1	09399252990735e-08;EPB41L3
2	57602191344417e+01;1	24734971706636e-01;0	2526020625325835;2	87438173102136e-01;5	07139023108695e-01;COBLL1
9	62545468681236e+02;1	95806759458736e-01;0	1063393841841406;4	31615867094966e-02;1	40388475083420e-01;DLG3
7	42810233285125e+01;-2	45581448475614e-01;0	2157307785479448;9	77599991545908e-02;2	51697249008206e-01;KCNK2
1	45349239896896e+02;-6	86091492662641e-02;0	1402347534033914;5	58218361063264e-01;7	50566013514099e-01;TRAF5
6	41132354709710e+02;-5	59772261988089e-02;0	1058231964642526;5	55327808778382e-01;7	48911926791080e-01;MRPL22
8	97158977489372e+02;7	48419045130373e-02;0	1030122239595011;4	27221847256155e-01;6	40022801852896e-01;GEMIN5
3	46727389513287e+02;-1	93511429449711e+00;0	2531935118400389;9	65879426431490e-16;1	36510958935651e-13;OPRK1
6	88688714030772e+03;2	70110675084861e-01;0	1074194222311426;4	57626454548195e-03;2	54735135634512e-02;NFE2L1
1	53189049736058e+03;1	07915753319306e+00;0	1711126323532412;1	75979019362623e-11;9	93253010584364e-10;SEMA5B
3	33796294590346e+03;-1	07976877376173e-01;0	0795954709159126;1	53431675691747e-01;3	38750538860185e-01;GSK3B
4	50529118746644e+02;3	72806804105656e-01;0	2757146604392082;3	05517999849644e-02;1	08700878210933e-01;ITGB5
1	50071003462492e+03;-4	63935360824259e-02;0	1140807140820042;6	49259796051685e-01;8	10811893276115e-01;ERC1
4	51824175450694e+03;4	47971924356165e-01;0	1611181646893631;1	20976032559012e-03;8	69746629448249e-03;XPO1
7	81072124997530e+02;-9	63267203804266e-02;0	1240349314456733;3	70838902502580e-01;5	88575137506150e-01;RNF13
6	14705906226393e+02;7	08180679342202e-01;0	5759995124301909;1	04229068573250e-02;4	78746356283135e-02;TRPM3
4	01342878978085e+02;-5	81163309905158e-02;0	1414995356184365;6	13305466735276e-01;7	89404874405896e-01;PALB2
7	52818073029852e+02;-1	60341963829543e-01;0	1389592036697456;1	72085279041369e-01;3	66743961119917e-01;DOP1A
1	27888925147176e+03;4	82162353306084e-02;0	1087066653785514;6	24199631098179e-01;7	96458997894272e-01;LYRM2
7	20555842002136e+02;6	46447907659704e-03;0	1067158814497618;9	49044416325924e-01;9	76455263577762e-01;BCKDHB
3	03451413367018e+03;1	39329503545682e-01;0	1022181709902339;1	36891666300499e-01;3	13645479231866e-01;KAT6A
4	78224568807123e+02;3	37465565355994e-02;0	1410894486783801;7	78283031034289e-01;8	89466321182044e-01;TUT7
1	32348860742805e+03;-2	20367863653691e-01;0	1090558176208566;2	51447981930701e-02;9	42672356670975e-02;ULK2
7	76268969263919e+00;-5	32905163757648e-02;0	2498374743946809;4	40052990644475e-01;6	52553202197693e-01;GRHL2
7	21555689408336e+03;7	66437626576922e-02;0	1153157707155165;4	57861326059880e-01;6	69674624858417e-01;TNPO1
2	30840548507329e+03;-1	02297934666429e-01;0	1014490910365565;2	67745864378951e-01;4	84792636846546e-01;PLOD1
4	42379010552968e+01;-1	52179684493184e+00;0	4936091361072176;8	38549732592667e-05;9	21450603754167e-04;P2RX5
2	98327174670057e+02;6	14581229141847e-02;0	1031778466501602;5	14152222826298e-01;7	16160023390141e-01;ITGAE
2	30991735563521e+03;-1	04523492379592e-01;0	1190385273392390;3	16107944670799e-01;5	36276033000602e-01;DIS3
3	00235030813633e+02;1	43044966980158e-01;0	1146899440570624;1	61507777694936e-01;3	50781010425882e-01;PIBF1
4	31971849603327e+02;1	32639270034071e-01;0	0961739053151676;1	22983787693971e-01;2	93231403822795e-01;TDRD3
4	64050493712070e+02;-4	07882103574144e-02;0	1063444359581925;6	69707220882228e-01;8	24268023048126e-01;NUFIP1
9	50552171529092e+02;1	21876776613179e-01;0	1494377696045453;3	19025346967646e-01;5	38711460045220e-01;PDS5B
8	06472402876794e+02;3	63378655875846e-02;0	1091103138662077;7	13068885791206e-01;8	52250911694351e-01;OXCT1
7	17586420651922e+02;-1	88267548021473e-01;0	0877439029374360;2	24666991177420e-02;8	65413466569526e-02;RRAGB
7	55249106960004e-01;3	70810929990925e-03;0	2528171049795540;9	46305020507032e-01;NA;EPYC
5	88501779380454e+02;-1	90671773118225e-01;0	1181823251688094;6	81995633223533e-02;1	96223304997648e-01;CYLD
1	30199640358902e+02;-6	86524465527265e-02;0	1348309830749860;5	47652078309877e-01;7	41692566056015e-01;SLC27A5
4	34190859806958e+02;-3	36020212453587e-03;0	1187816785448657;9	73399102360212e-01;9	88524944235888e-01;ZNF324
2	33867151027904e+02;2	17740504268287e-01;0	2296177525116662;1	28484980280952e-01;3	01511225611080e-01;ZNF671
2	36586987499481e+02;-4	97043852494366e-02;0	1408762871088162;6	68775798477043e-01;8	23487638527052e-01;ZNF416
2	28983386991641e+02;-1	82650471045017e-01;0	1470239027055349;1	34102238032564e-01;3	09346047548303e-01;ZNF586
3	80068347004947e+02;8	61980766363105e-02;0	1222036085429089;4	20676601970342e-01;6	33856305008232e-01;ZNF446
8	21420910307683e+02;-3	12644861167486e-02;0	1327391788871023;7	75457110790173e-01;8	87882597149731e-01;ZNF264
2	08241348986288e+04;-6	09801736273843e-02;0	0511929791291009;2	21681727131615e-01;4	31402120727191e-01;RPS5
3	67771952680245e+03;2	73608008637393e-01;0	1272080097211231;1	53406755450936e-02;6	49494163847803e-02;FAT1
8	68191835542857e+02;1	26937977005957e-01;0	0659433238069076;4	54786422279615e-02;1	45840383045726e-01;CHMP2B
1	04136390744490e+03;-1	36941712396168e-02;0	0769877228663603;8	51149867260790e-01;9	27324473079817e-01;SMAP2
8	41693745191714e+02;3	90347357743186e-01;0	0995737367547538;2	52449337134134e-05;3	25079946425169e-04;PPIE
1	34042795145286e+03;-2	97925286898869e-01;0	1578893734439319;1	96470509492380e-02;7	82819925971930e-02;ZMPSTE24
3	93257704352055e+03;-1	20903992469051e-01;0	0664617819720805;5	78526956851389e-02;1	73548103846498e-01;STARD7
6	47788162630931e+02;6	95294958308968e-02;0	1038963596665684;4	63325971773608e-01;6	73900493081693e-01;NOA1
8	87603423342865e+02;2	06284215017811e-01;0	0876256428668590;1	16493048047253e-02;5	23556139414025e-02;REST
1	13772585018405e+00;1	24854813085280e-02;0	2524094732548379;7	64058725576539e-01;NA;HAL
1	10684759232039e+03;-4	54330096363879e-01;0	1177337515307749;2	04830120145364e-05;2	72855694146131e-04;SSH1
8	29269392625996e+03;-1	37631909154332e-01;0	0799171636541842;6	71110668721002e-02;1	93893765415421e-01;GSTP1
1	25022302067732e+04;-8	92443177762330e-03;0	0677665212359220;8	90448524521599e-01;9	47805360659042e-01;APLP2
7	65587010988593e+02;8	44231455173986e-02;0	0927270920043131;3	31406996475035e-01;5	50286535620095e-01;FAM234B
9	58987793339464e+01;-6	69825645775713e-01;0	3927598521369914;4	52503985533466e-03;2	52651032900710e-02;SLCO1A2
2	99460206320021e+03;-7	21431332695429e-02;0	0827936805550091;3	36810788405829e-01;5	55092789689698e-01;WBP11
4	81682354571129e+03;1	04132727317116e-01;0	0503629793482147;3	46910567103243e-02;1	19656613065928e-01;EIF3I
1	61695166858178e+03;9	52301654660903e-02;0	0877525331943133;2	50274996914509e-01;4	64281351655302e-01;NKAIN1
1	07169516613373e+02;-1	59188781228928e+00;0	2729137093495280;2	72914597702273e-10;1	23229801726138e-08;COL16A1
1	57713881298182e+03;7	41240770951857e-02;0	0729257868263987;2	90725959795640e-01;5	10348387871090e-01;TXLNA
1	29278471664441e+01;-3	25129045501702e-02;0	2440909100541207;6	34764591005218e-01;8	02885154030235e-01;APOB
8	21382314045958e+02;-6	31798774644299e-02;0	1044245720136854;5	06513870577020e-01;7	09699131628186e-01;NCOA1
1	46554049036584e+03;1	56501987509464e-02;0	0752939185342858;8	28538000963426e-01;9	16647364774622e-01;AGBL5
1	62817853030945e+03;2	07938989025435e-01;0	1155382052590467;4	34294459331305e-02;1	40880292610849e-01;EFR3B
2	08789354886904e+03;-2	81999630978516e-01;0	1238208384184380;9	69176984929915e-03;4	53883962985497e-02;KIF3C
3	19061335708178e+03;-5	50934914506110e-02;0	0962572023336931;5	23012079704029e-01;7	23427911646629e-01;RAB10
3	89190449999020e+00;-2	56772452459341e-02;0	2435411722629935;7	24825871194245e-01;8	58745515221206e-01;GCKR
3	81819314379641e+03;-2	91425724543704e-02;0	0643297092374802;6	51262617545428e-01;8	12279333003998e-01;HADHA
4	75099598612261e+02;1	23968889933508e-02;0	0949894744062876;8	84353561430657e-01;9	44501667498932e-01;MAPRE3
2	24541080143372e+03;4	31393717707394e-01;0	0827329031331649;5	60940576278749e-08;1	46637458316237e-06;CAD
1	81222781543186e+03;-5	43391670485411e-01;0	1310077759693591;5	02459184667836e-06;7	95514614413995e-05;CD59
4	63053827148690e+02;2	82990981155403e-01;0	1844519855520030;4	44204038786756e-02;1	43186408497478e-01;CD82
2	09129967064454e+03;1	71061797823566e-01;0	1245314317929091;1	22101403094593e-01;2	92089003907583e-01;BCORL1
1	50790715517624e+03;4	92483263792047e-02;0	0980355315316768;5	89773091378450e-01;7	73198749662366e-01;ATRX
2	75215441443301e+01;2	49433984214004e-02;0	2554029152253473;NA;NA;AK6
0	00000000000000e+00;NA;NA;NA;NA;FCN1
5	36058397801439e+02;1	80094396404807e-01;0	1026795075376215;5	57854198217383e-02;1	69244980485358e-01;MYNN
6	04721790906176e+02;4	64764819385670e-01;0	2097859958565123;4	55020570374164e-03;2	53690750333049e-02;MECOM
1	62233735770877e+03;1	50714860881009e-01;0	1290858013637079;1	74626009522440e-01;3	69401166216970e-01;SCAMP1
1	19740904241585e+03;-2	06797797453177e-01;0	1145588848178555;4	38891994956788e-02;1	41895079790381e-01;PREP
6	10124657146564e+02;3	05864278199277e-01;0	1023000592656174;1	17257758808252e-03;8	48214818781685e-03;HACE1
8	77568883679164e+02;-1	25753069516706e-01;0	0904273875395894;1	33095563372075e-01;3	07956430004276e-01;SEH1L
8	69257874424867e+02;-2	27986093841055e-01;0	0956527044154656;9	80204687786092e-03;4	58061244421328e-02;WDR47
2	50487857813327e+03;-5	28549471541246e-02;0	0872173766101240;5	17151412727048e-01;7	18585675923805e-01;WDFY1
2	56087524751269e+01;2	02099108160187e-02;0	2248285866620956;8	41161517907687e-01;9	22194595622934e-01;OVGP1
1	01897546409857e+03;-2	08708287690715e-01;0	1027151235003734;2	58940264359164e-02;9	63900975507430e-02;SLC25A24
6	41325702787104e+02;7	20257212373848e-02;0	1664139582332594;5	42777673382911e-01;7	38313542573437e-01;MAP3K4
1	41452307053276e+01;9	74953744136324e-02;0	2457992114740065;3	57169942596644e-01;5	74510144127841e-01;PILRA
7	03086391567788e+02;4	96939596210304e-01;0	1164422090390575;3	96542543806120e-06;6	52175551705354e-05;IGSF9
4	63366741802057e+01;-1	39331232967275e-01;0	2751699763135667;1	92596670021077e-01;3	94218828640811e-01;ABCB1
6	04539227077433e+02;1	13973645169238e-01;0	1310377906558705;3	05446554835555e-01;5	25725708011155e-01;ZNF213
1	76268858720498e+03;-3	31322642497423e-01;0	0790989867948153;1	13208347004054e-05;1	64001158693206e-04;AKR1B1
2	27331517265857e+03;-2	84463690020578e-04;0	1496782747332705;9	99065106805614e-01;9	99615818879343e-01;CPNE3
1	97873252515548e+03;-5	98774556393227e-02;0	1096904696223082;5	37333992172571e-01;7	34356455969180e-01;CTTN
3	20009136919574e+01;-2	09172763904399e-01;0	2440197311923181;1	51249348734314e-01;3	35500660762704e-01;WNT11
6	44600096947066e+02;-7	00375197563318e-02;0	1012246197827273;4	48164718816195e-01;6	60581267754853e-01;MTIF2
1	71929162300586e+03;8	32672203605102e-02;0	1125758754969174;4	06521454123698e-01;6	22147104365381e-01;DDHD2
6	98832045308402e+01;-1	51214444400519e+00;0	2746912703372786;1	51887369972593e-09;5	85456771530723e-08;TTC39A
1	49130371856074e+03;3	03708190873697e-02;0	0883148571980299;7	14859448453867e-01;8	53168488035276e-01;EPS15
3	24685329997853e+02;2	48955496284693e-01;0	1367086767937614;3	13639122710291e-02;1	11158053194612e-01;ORC1
1	18846831869199e+02;-1	73174729105343e-01;0	1840331762851901;2	02799564744474e-01;4	08102394697943e-01;MGST2
2	51494030996808e+03;1	92892792551886e-01;0	1001236415992079;3	43661051388677e-02;1	18865971296076e-01;CHERP
4	31655702070322e+02;6	31196154751548e-02;0	1262995073492135;5	63019055577672e-01;7	53988387810049e-01;ATG16L1
6	79260597234833e+02;2	67795153387390e-01;0	1286273484120629;1	68003221370287e-02;6	96092242819160e-02;USP40
1	51817313814062e+03;-1	59403296700053e-01;0	0706463094148403;1	80611791395536e-02;7	35822681420203e-02;POMGNT1
2	25652178368598e+02;2	12680435154999e-01;0	1954566126743404;1	30256231699537e-01;3	04187846838359e-01;RAD54L
1	06177630785785e+03;7	88716172523793e-03;0	1062519648951717;9	41541588457151e-01;9	72823713149428e-01;MAST2
6	64526068099276e+03;1	55699993701375e-01;0	0874855319275221;5	74646022302140e-02;1	72741595222210e-01;DNAJA1
9	21930767203138e+02;-2	48857393047578e-01;0	1262110831752744;2	46610808257150e-02;9	29330219950321e-02;B4GALT1
1	59151335984387e+03;-5	88947325287419e-02;0	0713632201399645;3	89954989520315e-01;6	07380838439311e-01;CHMP5
1	15699055157762e+03;-3	72596842107438e-02;0	0906114382750303;6	99169011852745e-01;8	43466627484255e-01;NFX1
1	04096118595887e+01;-1	22521608493698e-01;0	2793021138545885;1	38198827207517e-01;3	15875419568014e-01;AQP6
7	91933362759396e+02;5	48208188455497e-02;0	0722486176673291;4	29234772529638e-01;6	41776326358524e-01;DIMT1
8	36321374536789e+02;-1	46506879760612e-03;0	1136193195387127;9	91301425557773e-01;9	95769327510477e-01;IPO11
8	17234494112284e+00;-5	30235572151821e-02;0	2500997581814707;4	49440061180974e-01;6	62012033856131e-01;FOLH1
2	92574266121927e+03;9	27945145583479e-02;0	0888983276855222;2	64805592601729e-01;4	82130333241355e-01;EIF2AK1
5	62096017509328e-01;-1	22762693839313e-02;0	2536104772137402;7	59436692806077e-01;NA;NME8
6	40110045657300e+02;2	15072339735942e-01;0	1635930088008201;9	93848600123197e-02;2	54111840925749e-01;EPDR1
5	60366557849973e+02;3	17373529117761e-01;0	1508440937820516;1	25908025571157e-02;5	56774916294756e-02;SNX10
2	53644108960220e+03;5	33930250097617e-02;0	0664058668323253;4	05537336721049e-01;6	21023701687696e-01;SEPHS1
1	62245953588375e+03;-9	10261889270546e-03;0	0938944621937785;9	27761284416302e-01;9	66223470422538e-01;MRPL28
1	06783715357745e+01;-1	48593258220302e-01;0	2849699521575762;1	58896898815377e-01;3	46872756169535e-01;HBQ1
5	27983302919891e+02;-7	27601824367589e-02;0	0992174481254246;4	20653064527946e-01;6	33856305008232e-01;ITPKC
2	75404982618845e-01;-7	81733502761650e-03;0	2536462437320290;7	01086751702133e-01;NA;CEACAM6
7	32690365237287e+00;-2	26175685380759e-02;0	2332347038901467;8	08136028885757e-01;9	06292122291537e-01;FAT2
1	04511554315981e+03;2	28944393386778e-01;0	0954332831128396;9	76145414678198e-03;4	56532469431418e-02;RBM22
5	74737253187030e+03;-3	19733534399671e-01;0	0654827548523377;4	14524826308695e-07;8	72409150187695e-06;TMED2
1	40158351358407e+02;9	63392844154968e-02;0	1443548692710822;4	20995896916482e-01;6	34083579275352e-01;ERO1B
1	42641235266532e+03;-1	71692486016149e-01;0	0875314742107825;3	62821301974929e-02;1	23623785055511e-01;ZFAND6
1	17590066250049e+01;-4	80196468611538e-02;0	2403186419317450;5	92005248742623e-01;7	74722918107630e-01;HSD17B2
1	06268977689009e+03;1	55523328849460e-01;0	1082144339241647;1	09494582393216e-01;2	71185988100644e-01;TXLNG
3	96834143639384e+01;-1	96286895238310e-02;0	1927725574961980;8	74257762873879e-01;9	39156465594250e-01;PPEF1
3	97338809359005e+00;-8	46506324309559e-03;0	2459976398972144;8	86250217459813e-01;9	45594659075762e-01;LAT2
4	59910347356424e+03;1	64330427517634e-01;0	1289810041332899;1	42113570923184e-01;3	21261679704632e-01;HUWE1
5	87958848429135e+02;3	66903398533747e-02;0	1088920474647559;7	09214912922848e-01;8	49871915908844e-01;ZW10
1	14299746027154e+03;6	68154470129768e-02;0	0834911110170937;3	96857826184310e-01;6	14006448058744e-01;ALG9
1	98791004640787e+01;-1	12783234912091e-01;0	2759642292875528;1	30566421969961e-01;3	04503176754200e-01;MYBPC2
2	86138518930938e+01;-2	93129110302407e-02;0	2211156378737558;7	85011550726765e-01;8	93520673237816e-01;NOX4
3	05281767733530e+02;-3	66878789604992e-02;0	1372123732391660;7	47454550468350e-01;8	71478866890798e-01;ACOX3
1	62255276198809e+03;-2	18533116413247e-01;0	1002767068329757;1	72606435873653e-02;7	11546189525155e-02;MTMR2
2	71087780193761e+03;-1	65254869894787e-01;0	1515133568588930;1	72766273558327e-01;3	67429520374108e-01;PPP1R15A
3	30933177935546e+02;3	98530382688900e-01;0	1270605527686937;3	73120436112627e-04;3	25782303434551e-03;HSD17B14
4	53814415108729e+02;1	55376997593086e-01;0	1089260659989479;1	11896528936947e-01;2	75955349558786e-01;TRIP6
4	41855851025739e+02;-7	76522979436396e-01;0	1713737982140206;5	52125233062711e-07;1	12654284642749e-05;ACHE
2	57649622133178e+04;-1	47372340301486e-01;0	1110663658118598;1	22890632878899e-01;2	93129906965804e-01;FTL
2	43355705277384e+03;-8	58637314408187e-02;0	1003138338637784;3	43159764006231e-01;5	61035393349415e-01;SRRT
6	74761340534489e+02;4	08066454153494e-02;0	1194591986979966;7	04733097856017e-01;8	47022405820767e-01;BAX
9	07567840511308e+02;-8	31735361687994e-02;0	1115466378269335;4	07404646720238e-01;6	22457582930622e-01;NLK
2	00535042484605e+03;5	96740356283544e-02;0	1061588732227583;5	38066486909726e-01;7	34953076800399e-01;PIGS
8	85767873979022e+02;-8	16408206705158e-03;0	1302232716423793;9	64060263855612e-01;9	83876760731840e-01;ADAMTS2
9	23167185841420e-02;-8	80547897846861e-03;0	2535431030529141;8	45028075980749e-01;NA;TMPRSS11E
2	13325468631892e+03;-9	95803456442819e-02;0	0794216487255735;1	83832655896681e-01;3	82495139450378e-01;ATXN7L3
4	37376736367446e+02;-7	51576922807358e-02;0	1203037167247678;4	76973428151893e-01;6	85888499875301e-01;PGS1
2	16632545984611e+03;-3	04837726361727e-03;0	0590036047569941;9	75147217061780e-01;9	89646531177862e-01;PSMC5
5	73523396444889e+02;4	72720371403144e-01;0	1683338840667700;8	83698488580662e-04;6	70546247293157e-03;UIMC1
1	08100541436796e+00;-2	31029211825364e-02;0	2548662355130649;2	65849759225134e-01;NA;CETP
2	19972042288535e+03;-2	23075560220964e-01;0	1641732197145485;8	80935134489085e-02;2	34628104457764e-01;MMP2
1	78294904374303e+01;1	14955722977711e-01;0	2594017002021093;2	72800316939042e-01;4	90775195039668e-01;MT3
2	18831632853216e+02;2	29713770320279e-02;0	2054492857075402;8	40519090834103e-01;9	22099196962012e-01;LPCAT2
1	98532470110813e+03;-4	04885711516076e-01;0	1348000092243199;7	12921252632926e-04;5	58765692325103e-03;GNAO1
1	34688653705898e+03;2	49429686542571e-02;0	0846645866489630;7	55766085836544e-01;8	76817781378970e-01;OGFOD1
4	47465032343761e+02;2	71111736090436e-01;0	1260254927562806;1	32391182441378e-02;5	78845149788961e-02;SH3BP2
6	75980706826386e+02;-1	49016234348468e-01;0	1011682293552000;1	05308743462422e-01;2	63939907201664e-01;NOP14
5	05327805620672e+03;3	34595646497254e-02;0	0470870355628542;4	57846523577842e-01;6	69674624858417e-01;ADD1
3	43847415223563e+02;1	56119111755470e-01;0	1667777200985460;2	39239518085524e-01;4	50874958375775e-01;L2HGDH
7	09711253360635e+02;8	46498748849454e-02;0	1019616729765348;3	66196914966397e-01;5	83658858510668e-01;TXNDC16
3	30618865359386e+03;-1	97622918667173e-01;0	0628613646019425;1	22323650284220e-03;8	77620444300814e-03;RTRAF
6	41525159016075e+02;-7	14881057066691e-01;0	1972763058325900;2	44108320970525e-05;3	15689357843588e-04;NID2
6	19018529655155e+02;4	67858881789556e-01;0	1311012857031745;6	63958000522488e-05;7	51960644560040e-04;GMCL1
7	16030275718206e+03;5	82944888366128e-02;0	0575926332511478;3	09259573636902e-01;5	29505530376226e-01;SF3B2
1	31405611438448e+03;-1	24683433033899e-01;0	0948223828729040;1	52248785218485e-01;3	37029527854088e-01;KLHL42
2	76826420026977e+04;-6	36786334480299e-01;0	1228173272716109;3	17051038240857e-08;8	73473098063243e-07;GNAS
1	69739630479870e+03;-2	28618353478257e-01;0	1213941682406569;3	28411215910662e-02;1	15205880059561e-01;DNM1L
1	05645868473947e+01;1	65063381911987e-01;0	2873361198021778;1	60533112240625e-01;3	49336853452193e-01;PTHLH
6	44742946883130e+02;-1	15742493381748e+00;0	2060415404750636;1	30845430445985e-09;5	14619222369456e-08;PHACTR3
7	99890501413413e+02;-1	90906565919736e-01;0	1120102641456696;5	76213316118543e-02;1	73140100266875e-01;ERGIC2
1	29307376321527e+02;1	49581192032803e-02;0	2160352298455087;8	88672399477797e-01;9	46842424155554e-01;TFAP2C
4	67456809999462e+02;9	62788536375167e-02;0	1301862704560399;3	91131542442190e-01;6	08613563714198e-01;AURKA
5	28513957323542e+00;9	70853816115571e-02;0	2632133474947844;2	53460035622520e-01;4	68141655255195e-01;CASS4
4	76181215153067e+02;4	22333929872925e-01;0	1415655878437806;5	74214076999586e-04;4	64717761385512e-03;PIR
1	73331944808468e+02;-2	96902805522843e-01;0	1742901239061177;3	04214501967442e-02;1	08370182422173e-01;AAMDC
5	83586728877606e+02;4	22357076625700e-01;0	1558814885106974;1	49770927267281e-03;1	03812511946348e-02;RFX2
7	11475642601542e+02;-1	61088674050520e-02;0	0838006157826032;8	37708083543884e-01;9	20293056390728e-01;METTL2A
6	09342862222417e+00;3	20807932528433e-03;0	2397990609467812;9	68364003776250e-01;9	85851513250614e-01;SULT2B1
2	35870698973073e+02;1	00596035991050e-01;0	1175291353717000;3	38527832769281e-01;5	56656057970221e-01;ALG6
1	10630355061082e+03;-1	37827589377490e-02;0	0921340634507317;8	75646665543696e-01;9	40050740061237e-01;CNOT3
5	44897477760277e+02;-1	61069174988382e-01;0	1898301899154344;2	37552262634092e-01;4	49065738759358e-01;PTPN4
2	42006071941029e+03;-1	91718298936682e-01;0	0853865225611751;1	62249564861532e-02;6	79020188829842e-02;DDX18
8	69832562395506e+03;1	44082740150576e-01;0	0917153967127022;8	92135964943558e-02;2	36704694972204e-01;KHSRP
1	44940236043811e+03;8	56087692640263e-02;0	1225608875327033;4	18348359046912e-01;6	32014948609180e-01;GNA11
1	24260818783886e+03;5	95845077753209e-01;0	0904836796589167;7	24921338606520e-12;4	54947023477825e-10;ASAP3
3	30792997780284e+02;-3	01432260175471e-02;0	1247691936272852;7	86957723956571e-01;8	94850410338895e-01;EDEM2
5	91784096343953e+02;-6	98984936740164e-02;0	1188460689840657;5	05160875734062e-01;7	08517498206612e-01;DNMT3B
0	00000000000000e+00;NA;NA;NA;NA;REM1
2	41494212595981e+03;2	35490351793322e-01;0	1398060675648571;4	86466715889647e-02;1	53220239652745e-01;TPX2
4	93997237794546e+01;7	03322014460452e-01;0	4902033009132316;6	65927039997713e-03;3	42905084813988e-02;FER1L4
1	14183911869674e+03;-3	26362038619733e-01;0	0864396900944094;5	83731012067769e-05;6	74257801580471e-04;PDRG1
1	59360770714125e+03;-2	65947916630582e-02;0	0933998817196271;7	60050758334964e-01;8	79013406876158e-01;EPB41L1
5	28830806063169e+00;-2	19483797201638e-01;0	3842959513065097;2	69379929479273e-02;9	89117072920205e-02;SLC15A1
9	98703056775503e+01;4	41351062733293e-02;0	2136432240301692;7	11023733448632e-01;8	50976701016937e-01;DOCK9
7	44201955638893e+02;1	66364194727084e-01;0	0959430442633249;6	04828944724184e-02;1	79517609272413e-01;ANKRD10
4	03152505393062e+02;1	72129561968057e-01;0	1127935207246536;8	70896912779610e-02;2	32846384677957e-01;TGDS
4	41685101398452e+02;3	79487933540737e-01;0	1553215163500330;3	95595107938623e-03;2	26665305089157e-02;DOCK3
3	71535894932960e+02;1	08822902110846e-01;0	1372951212244136;3	43575868297432e-01;5	61293383561935e-01;C3orf18
4	90992732101060e+02;1	25868015463975e-01;0	1098296310642508;2	00764871665451e-01;4	05636509650419e-01;COQ9
3	28972095105150e+00;-8	32202477530058e-02;0	2715187555999171;4	84810414339492e-02;1	52790867347312e-01;TMEM40
1	95650123731806e+02;-6	94840221604648e-05;0	1753195747363243;9	99492182040015e-01;9	99837270835748e-01;KIF9
1	17572980732809e+03;-1	25237374363019e+00;0	1910890905272344;3	57227438385731e-12;2	39374793078240e-10;ARHGAP28
6	19969688420406e+02;2	54313311265995e-01;0	1105665038772408;1	05136230969052e-02;4	81947196329873e-02;CRLS1
0	00000000000000e+00;NA;NA;NA;NA;DEFB127
1	43547983928831e+02;1	77143370195519e-01;0	2273354589256355;1	91436353143884e-01;3	92580985861568e-01;PPP1R13B
1	91510095599470e+03;1	70804568600005e-01;0	0875070073446790;3	82030305628968e-02;1	28332653778821e-01;ATRN
5	19633270427396e+02;1	43278247722586e-02;0	1358479442630775;8	99136963500775e-01;9	52272265961830e-01;SMOX
5	66134998401707e+00;-3	28243365927970e-02;0	2439693495903373;6	56536212394474e-01;8	16046440459427e-01;SIGLEC1
2	63392424682257e+03;-2	15351866283399e-01;0	0544902949402657;4	79577955275349e-05;5	67141712551474e-04;FKBP1A
1	85156093613522e+03;3	48715375989985e-01;0	1199321421013243;1	17311616074755e-03;8	48214818781685e-03;NSFL1C
3	06018646186517e+01;2	36355726569269e-02;0	2331063609311320;8	02240100837566e-01;9	02779771683082e-01;SLC4A11
6	51306649094933e+02;2	86500560552886e-01;0	1158960241665348;6	15064044798507e-03;3	22736895707131e-02;C20orf194
1	60222505830946e+02;7	43948980074558e-02;0	1729275851695265;5	62254428006258e-01;7	53486815946715e-01;ZNF343
2	69602338061194e+02;2	82074849270277e-01;0	1693781640218075;3	79083056522487e-02;1	27441111092379e-01;EBF4
2	65090769999659e+03;1	95537083268218e-01;0	1080128333233533;4	37287685181184e-02;1	41534334745666e-01;CPXM1
1	71384712982381e+03;5	74245165372400e-02;0	1164646317828059;5	77437913171820e-01;7	65105234952662e-01;MAVS
7	88247607215973e+02;3	60640417672214e-01;0	1363571986450252;2	25211644730698e-03;1	45433849628472e-02;LZTS3
2	33870465805663e-01;4	72263040302718e-03;0	2532349865752632;8	89184954142588e-01;NA;F11
2	07061490141821e+03;2	11434243022801e-01;0	0778040810424569;4	19705287966701e-03;2	38280755258430e-02;XRN2
2	54031465991083e+02;4	22647629069854e-01;0	1875761366112030;5	07831080515022e-03;2	77091509845359e-02;KIZ
3	20413690668256e+03;8	44650290904012e-02;0	0701340539177385;2	09753536446771e-01;4	16488346954959e-01;DYNLL1
6	33614426369646e+01;1	34301155153069e+00;0	5036610993417262;2	28445741239150e-04;2	16537664433009e-03;TESC
1	08288760426367e+03;4	73187889607984e-01;0	0979437665084848;2	52735518218511e-07;5	69113244651631e-06;SNX5
5	67593472785166e+04;-5	72586501483011e-02;0	0533789828884211;2	71442114176910e-01;4	89243101384282e-01;AC004086.1
2	20212260396848e-01;1	14853877538916e-02;0	2537750671847373;6	70568666236701e-01;NA;SIRPG
1	28686592022872e+03;-2	49267656882524e-01;0	1157005248905310;1	59591717767997e-02;6	71266010568317e-02;MAPKAPK5
3	65839661757068e+01;-1	03515659896071e-01;0	1978027003897471;4	32967783620903e-01;6	45345370176746e-01;P2RX7
5	75032021967698e+02;2	47991833124444e-01;0	1214606323654687;1	95837362607192e-02;7	80655058831327e-02;ESF1
6	22506922196565e+02;2	81517828307325e-01;0	0971683798664975;1	61449342640172e-03;1	10280368269420e-02;RBBP9
2	22761409449453e+03;-2	74306018955280e-01;0	0754744247395441;1	28732735583649e-04;1	33765085199411e-03;ANAPC5
9	06834239874464e+02;4	87937375185471e-02;0	0998837943956711;5	98218400836227e-01;7	79088759276981e-01;SLC23A2
1	56065352166001e+02;-8	28980285018285e-02;0	1503370867613071;4	96532647568607e-01;7	01566591812427e-01;SLC8B1
1	52867007575473e+03;6	75916169198140e-02;0	0688404953512706;3	04638378140174e-01;5	25116912152471e-01;TMEM230
1	83514713003306e+02;2	55145012661266e-01;0	1432387620177035;3	33485417341004e-02;1	16366844254995e-01;DZANK1
1	68490145945349e+03;1	43603906098053e-01;0	0863059658483833;7	66143952212896e-02;2	12859940311155e-01;KDM2B
1	15056981516635e+02;-1	37948475559285e-01;0	2119379620233855;3	05704877175488e-01;5	25967298576671e-01;CFAP61
7	81675615980003e+02;9	46461056373125e-01;0	1762489865879638;5	56920667123983e-09;1	89091970259440e-07;LHX5
1	01610719079822e+02;3	60664143493464e-01;0	1834308518411303;1	31288733488782e-02;5	75012558936859e-02;TASP1
4	34543284650293e+00;-1	85624447630201e-02;0	2485490620986609;6	98377823150774e-01;8	43097227614796e-01;AC004551.1
2	63680067801201e+03;1	24354774593766e-01;0	0842301422914888;1	17595698969085e-01;2	85206653489653e-01;GCN1
6	44654932955211e+04;-8	60925293270044e-02;0	0543775541713891;1	05897965798491e-01;2	64843941510714e-01;RPLP0
1	90667405122913e+03;-7	06567114312510e-01;0	1113311596066551;2	07215507947748e-11;1	15087360708104e-09;PXN
3	15763592834517e+01;-2	33927547589045e-01;0	2720050166714936;1	21544878745220e-01;2	91238617795576e-01;SIRT4
2	06598350967187e+01;8	66216859749913e-02;0	2278991159000208;4	68045718869750e-01;6	78324866763796e-01;RPH3A
2	02643341373492e+02;-5	44983944211361e-02;0	1326149567389288;6	29581545507085e-01;7	99638020537384e-01;KIF16B
5	77485898829696e+02;2	43368298923842e-02;0	1593022685112839;8	43897748424482e-01;9	23823311091214e-01;TRMT6
7	41800528688524e+02;-6	43150485957855e-01;0	1289583058054539;7	41371250624040e-08;1	86512269476821e-06;CHGB
9	02522655087279e+03;-2	98084468725311e-01;0	0526440660993719;7	04316596104671e-09;2	31890903535674e-07;PEBP1
6	57933764411216e-02;-8	26399741765064e-03;0	2535042308362909;8	62846426097106e-01;NA;TBX5
9	90792550666666e+02;-1	20578153899777e-01;0	1006945878619693;1	87125587241221e-01;3	86800381522162e-01;BRAP
3	35515036054114e+03;-3	71562872871883e-02;0	0779541654952966;6	08976403019529e-01;7	86511204698558e-01;ERP29
5	65273848152025e+01;-1	03998025531748e-01;0	1939733822688157;4	29889423685009e-01;6	42579341473792e-01;NOS1
1	26009260518393e+04;-3	49291524585274e-01;0	0641944333072317;1	21431921105658e-08;3	72305558465742e-07;FUS
1	72869110049102e+03;2	05791714361451e-01;0	0991856873225651;2	45333923274503e-02;9	25941146809371e-02;IGBP1
7	82010779064673e+01;-5	35512145554912e-01;0	3557190281537473;1	13032114403232e-02;5	10774701529969e-02;FXYD5
7	52267861275990e+02;-1	05494188057786e-01;0	0796409591512765;1	54393359934799e-01;3	40260416975982e-01;ZNF302
1	01104877835675e+03;8	27796286546084e-02;0	1259954868117743;4	51541682479231e-01;6	63982457132376e-01;GRAMD1A
6	89572213368417e+00;-1	24317131035025e-01;0	2897406354117471;6	92756504866344e-02;1	98571001774507e-01;FXYD3
1	08653088925503e+03;4	07841661194618e-01;0	1012797192062568;1	67027282870820e-05;2	29533777504058e-04;HEPH
8	22643622212607e+02;1	08039284631182e-01;0	1181080699580840;3	07323813301119e-01;5	27603907804330e-01;CDIP1
1	40094722641044e+01;1	14529680734965e-01;0	2500450331436708;3	19891026148966e-01;5	39482498891505e-01;CMTM1
1	19501769382658e+01;-5	69317840074595e-01;0	8204230656044452;1	61645043844922e-02;6	77443934956634e-02;KCNH4
1	28016735668910e+04;-6	57088159402707e-02;0	0576462133565934;2	27460550393699e-01;4	37893046295025e-01;GANAB
4	57081195116010e+02;-4	51589967977104e-01;0	1247697205991636;6	16383943209896e-05;7	06808606118789e-04;GMIP
2	00161988252388e+02;-2	66399201618606e-02;0	1758871361183239;8	29842332147221e-01;9	17099752196267e-01;RBM41
1	82629490738808e+03;1	94348947841806e-01;0	0707226921019160;4	21797603752682e-03;2	39234242859270e-02;BIRC5
1	44566746710755e+01;-6	42266849529423e-02;0	2386172417366789;5	13229183791031e-01;7	15475231036350e-01;LAG3
5	10121306859048e+03;-1	98322348986801e-01;0	0877486256712177;1	19823236626104e-02;5	35339795812949e-02;MLF2
1	94149318153764e+02;2	40308106026265e-01;0	1730907886612192;7	75203365508078e-02;2	14666844291604e-01;OTUB2
5	94037623911815e+02;-4	32272903485626e-02;0	1970207850563324;7	30135107860223e-01;8	61526438870438e-01;DDX24
1	76501473602995e+02;3	18625938905217e-03;0	1558508606342298;9	84820723817970e-01;9	93840247163786e-01;ZBTB25
9	23660552634732e+02;-3	78377921879460e-01;0	1531512188050909;3	24529945008739e-03;1	94204081378035e-02;NECAP1
2	50696856094197e+02;-7	26613416626150e-01;0	2053559326493844;4	13788229492952e-05;4	97805853391382e-04;ARHGAP4
1	05780070760325e+02;-1	19840155442813e-01;0	1919646118479398;3	60311138763930e-01;5	77934013311696e-01;ANKRD24
7	76239022603938e+02;2	36500217994984e-01;0	0884475873107101;4	15408903272540e-03;2	36304593406081e-02;DHX32
1	05099567921571e+03;1	30654903999852e-01;0	1095622259660622;1	87385255655573e-01;3	87152993144340e-01;RCOR1
1	61232814381070e+03;8	77347218496208e-03;0	1295513623869940;9	38090966442398e-01;9	70982032018708e-01;GPATCH2L
3	68730938175783e+03;2	37702862486913e-01;0	1127264491152592;1	82827672815999e-02;7	42149354690785e-02;LTBP4
7	58651817159392e+02;1	81882276545906e-01;0	1525614191024662;1	41930975020451e-01;3	21057653839364e-01;BLVRB
4	71676676317340e+02;-1	42811436883130e-01;0	1316043320151415;2	00180312068012e-01;4	05161781929249e-01;SLC9A1
1	44084295077028e+03;1	38779615268221e-02;0	0632474693335839;8	19623637734170e-01;9	12517272464671e-01;SPTLC1
4	27273720745462e+03;1	19593298781894e-01;0	0731420756116250;8	72139595183311e-02;2	33035270867917e-01;PAPOLA
1	71916863772507e+03;8	54907104614560e-02;0	0910808832526216;3	11609370404500e-01;5	31757857574538e-01;CCNK
9	52265527063488e+03;-9	25299325159410e-01;0	1212811569313982;2	49646479550368e-15;3	26304842143127e-13;PCBP4
9	10995630132851e-02;8	96111273934096e-03;0	2535836541102048;8	56767997593890e-01;NA;RGS1
3	50173845401644e+02;-7	14446540887798e-02;0	1367439710126428;5	30794665380336e-01;7	29548898084421e-01;YPEL3
6	47572752402613e+02;1	12248313690677e-01;0	0669088783559486;7	91240999309607e-02;2	17719354404025e-01;MRPS33
1	39679364495264e+03;-6	23373022856065e-02;0	0854360648049949;4	36814177002015e-01;6	49523364383118e-01;NDUFB2
3	15365474120076e+03;4	15563411468119e-02;0	0675192388137055;5	25046185179814e-01;7	25318093067855e-01;NUDC
1	42916421143475e+03;-6	01128359884626e-02;0	0958405677834686;4	95330275708739e-01;7	00522414002662e-01;MAEA
5	75344620535969e+01;-9	89856536232565e-02;0	2015023612549461;4	45154031946819e-01;6	57425681026549e-01;ICAM1
3	10720922769604e+03;1	21604652069799e-01;0	0707836437288787;7	58613874419824e-02;2	11477607327040e-01;STRN4
6	56114959170604e+01;7	47128359197576e-03;0	1988752129898055;9	53181915571147e-01;9	78502663297927e-01;IRAK3
4	68116886435334e+00;-3	84114824175854e-02;0	2521237404746057;4	11894586722104e-01;6	26122716348591e-01;LYZ
0	00000000000000e+00;NA;NA;NA;NA;SI
1	26098318771337e+03;-1	62195459123064e-02;0	1259361931783061;8	74157765396472e-01;9	39148296993528e-01;MUL1
3	80355349335436e+02;3	44988780676147e-01;0	1568098398615421;8	77890392442874e-03;4	20767757988060e-02;TFAP4
1	07073365008460e+03;2	54159900723186e-02;0	0987660749770787;7	80741320454756e-01;8	91104137271715e-01;PDCD7
1	88555238093534e+03;-4	48817607797723e-02;0	0807318443762499;5	57193839627752e-01;7	50000596832275e-01;SPG21
0	00000000000000e+00;NA;NA;NA;NA;FETUB
1	58881847765074e+03;-2	82583670110966e-01;0	0696636075861681;2	21436681807359e-05;2	91404638647929e-04;DNAJB11
1	23690053299236e+02;-9	70828257902147e-02;0	1843206349543507;4	51969656162634e-01;6	64330811087447e-01;P3H2
6	35818750491845e+00;-2	05905521151247e-01;0	3754974691192642;1	62712806431485e-02;6	80115274586424e-02;THPO
7	53053668979507e+01;3	35238022109209e-02;0	1877028371499843;7	93830607845859e-01;8	98258887378274e-01;CHRD
1	48249167623969e+01;-1	12542206480036e-01;0	2553439698746364;2	74402249045841e-01;4	93095792579377e-01;FLT3LG
5	71528886655820e+02;-1	30575835585550e-02;0	1298735153196188;9	05585806372327e-01;9	55613410415484e-01;RAB11FIP3
5	45629275117205e+02;-2	31896958969463e-01;0	0927991822960989;7	11232980543517e-03;3	60994865219518e-02;GNPTG
1	06352717997149e+03;-1	86498735877877e-01;0	1097670145760157;5	95904940506103e-02;1	77630378112203e-01;ZNF268
1	94181382581091e+03;7	96520428011458e-02;0	1624220439601089;5	16743589171604e-01;7	18243428013046e-01;GOLGA3
2	91465028353688e+03;-2	28651218297245e-02;0	0615934476875335;7	27633706429278e-01;8	60547272097868e-01;PABPC4
8	71993270571267e-02;-8	68034934724523e-03;0	2535354550235366;8	48457542394323e-01;NA;CD209
1	09425428537055e+03;6	22833636212513e-01;0	1449254694699517;1	81862133901178e-06;3	27055265833313e-05;CERS4
2	15458427232199e+02;-3	83866364214492e-01;0	1575551474919935;3	64896592016880e-03;2	13509335429870e-02;MCOLN1
1	07277060857682e+03;-1	17040844619819e-01;0	1113566390057435;2	42852184853833e-01;4	54831111990846e-01;USP48
9	63754040667134e+03;2	84716955763760e-01;0	0720551174712924;3	93673241509605e-05;4	77572619009279e-04;EFNB1
2	40390461855552e+03;-2	41177426764511e-02;0	0899017768041663;7	60547509654360e-01;8	79150300622056e-01;PDPR
4	59986543262741e+03;2	57341852776772e-01;0	1381995829511379;3	01257311295930e-02;1	07669276896603e-01;AARS
5	99252620617025e+03;1	44750635204811e-01;0	0565497848068791;8	80834178041595e-03;4	21713614736301e-02;GLG1
7	99250104413326e+02;4	39077385417033e-01;0	1679707689150068;2	00928698375625e-03;1	31908779930584e-02;KIF4A
1	47612623939594e+03;6	95039966679602e-01;0	1686229804204629;4	56320113432374e-06;7	32471731478152e-05;TNRC6A
9	59752117103218e+02;2	24206327308608e-02;0	1466253379718662;8	46108206479781e-01;9	25020128384662e-01;PLEKHG2
1	66470351255280e+03;-3	89334660244211e-01;0	1916003656029934;9	83358819231905e-03;4	58918381571206e-02;DLL3
1	38901043213468e+03;8	17429982859092e-02;0	0940923051273695;3	48734583283177e-01;5	66677529184550e-01;"NAT14"
2	83068875509639e+02;-1	47127407148603e+00;0	2012163097462631;1	93062235442652e-14;2	17934668891887e-12;PITPNM2
1	03223899547903e+03;-4	41272533885703e-03;0	1071726864941961;9	81037560835232e-01;9	92526881280430e-01;EXOC1
1	38473878098969e+03;1	32193802719324e-01;0	0856308206489915;1	00716003979783e-01;2	56123366879082e-01;RBM27
2	27174783630607e+02;-2	77270708039362e+00;0	2870656742637294;2	65422801120672e-23;1	77465768256991e-20;POU4F3
2	67220384237199e+03;-2	55535294348218e-01;0	1181339687936545;1	50166271483284e-02;6	37793907516594e-02;OSBPL8
1	55760011396467e+02;-5	69211613520691e-02;0	1724884630322000;6	57433936514525e-01;8	16922176666288e-01;DTX2
1	37919684700720e+01;1	00062117341523e-01;0	2551712881892866;2	86971113354284e-01;5	06570454361380e-01;NLRC4
2	98894592318466e+02;-2	76576475027753e-01;0	1392467138405681;1	97350760478398e-02;7	85247338099444e-02;PUS7
7	75921817360233e-01;-8	30239855466882e-03;0	2529275724593597;7	55549045389301e-01;NA;LAMB4
1	61957963690277e+03;4	19318614644419e-01;0	2026606257471165;8	31849228164082e-03;4	05066302028134e-02;NRCAM
2	27176069389402e+03;-4	85861287753311e-01;0	1691799409284200;7	20751927751122e-04;5	64140095093449e-03;LAMB1
6	68332249432049e+00;-1	45199990186222e-01;0	3000218921277527;7	12345219604240e-02;2	02441922233198e-01;SLC26A4
1	07278787193527e+00;1	36746082054408e-02;0	2521735814417321;6	24897583911473e-01;NA;SLC26A3
2	03424282201526e+03;-7	01312421452078e-02;0	1000191012964676;4	32142530222049e-01;6	44672251384201e-01;DLD
6	59504015894283e+02;2	48365588878646e-01;0	1479365759168030;4	43274373183575e-02;1	42966265369634e-01;WDR7
2	24711620554969e+03;8	87076187416508e-02;0	0784439957763421;2	35394212924900e-01;4	46979027579078e-01;TXNL1
3	05918772396368e+01;-3	80004155601272e-02;0	2307387481682903;7	06287583252872e-01;8	47821919494419e-01;IL5RA
4	13234969835398e+01;4	84099828914148e-01;0	4319317310113730;1	95060961688843e-02;7	77916897912100e-02;ABCC6
2	34566501920207e+03;-2	73205299094153e-02;0	0614427449684073;6	45513868229465e-01;8	08590076761855e-01;CMTM6
1	59755852851539e+03;6	79048269125260e-01;0	1449918038507334;2	08691317813639e-07;4	81152502502958e-06;ITGA6
4	11795295563235e+01;-2	35252378423445e-02;0	2187390771205120;8	25760011406053e-01;9	15195744723660e-01;RAPGEF4
5	34417223161198e+02;-3	30538243396208e-01;0	1360863532740856;5	34704458965522e-03;2	88584362454413e-02;MAP3K20
1	56579999083693e+00;-8	10227749692215e-03;0	2517278128843139;7	76276160740919e-01;NA;SMPX
1	46182574479502e+03;-4	29117280861904e-03;0	0785069277510194;9	53394834532875e-01;9	78502663297927e-01;FH
1	65481580157571e+02;6	07892459658094e-01;0	2831604220058436;3	12162186533421e-03;1	88098005223466e-02;SEL1L3
3	48236624733830e+01;1	75692549274740e-01;0	2562483628552690;1	94695444400314e-01;3	97345105125036e-01;TF
3	62033971253143e+03;7	63446701896713e-02;0	0735804245894859;2	76354590846302e-01;4	95434370255676e-01;CDV3
5	73578252401335e+01;1	05742227683427e-01;0	2369868317562917;3	68777133916330e-01;5	86718302634506e-01;MYO15A
4	35969864504139e+03;2	75878184751454e-01;0	0986268254751746;2	46120317125963e-03;1	56723648092225e-02;ALKBH5
0	00000000000000e+00;NA;NA;NA;NA;APOH
1	37077829652872e+02;4	76141135037333e-02;0	1625546789616902;6	99501907435261e-01;8	43692580229972e-01;NLRP1
4	00146280590952e+02;-8	47310630655645e-01;0	1874426938403151;5	59961774254363e-07;1	13985661400912e-05;PITPNM3
1	07814908665418e+03;1	05727352410023e-01;0	0841899621795561;1	85624362854328e-01;3	84749484185005e-01;SPAG7
5	41005840913209e+02;9	21938721341254e-02;0	1086154735331822;3	43611733488474e-01;5	61299227115545e-01;ORC6
1	66278322965573e+03;3	97880647975663e-01;0	1575567718745750;2	90985624411702e-03;1	78493087324383e-02;ZFHX4
8	84457925169056e+02;-8	02231709395943e-01;0	1703286325122325;2	39174806960428e-07;5	42247353588457e-06;SLC17A6
9	14346458445579e+00;-7	07674051278090e-02;0	2440572490999116;4	58968307820434e-01;6	70592121629721e-01;CPA1
5	11316503261728e+02;-8	59151212475061e-02;0	1023357181674964;3	55760819358819e-01;5	73553614556969e-01;ZC3HC1
1	81524515255719e+00;4	25744089094489e-03;0	2501860372510999;9	64112906501874e-01;NA;ESR1
1	27869012541956e+02;-1	03973242081410e-01;0	1666374191022687;4	16756234048493e-01;6	31008927132117e-01;RGS17
6	05772373872887e+01;1	06721285243956e-01;0	2147897084762297;4	06391218793486e-01;6	22002548644652e-01;ANGPT2
1	28920528035855e+03;2	94216288200641e-01;0	0879661969850501;3	83066500001470e-04;3	32795004299128e-03;TMEM101
8	17233568297388e+02;1	64465844388151e-01;0	1019258410650030;7	77241874546238e-02;2	14947068837286e-01;CD200
3	75251802193387e+02;-1	42002987670100e-01;0	1711041509879797;2	74434582599884e-01;4	93102923402210e-01;CCDC80
3	14361487575290e-01;-8	28731610894125e-03;0	2532313075916049;8	74790488871094e-01;NA;CMA1
9	07931100216327e+02;1	61614708677731e-01;0	0942498970949322;6	29882814503700e-02;1	85089297622250e-01;PSME1
7	36991445933514e+02;1	16728282723949e-01;0	0918142449612816;1	71416978771112e-01;3	65723215385004e-01;PPP2R3C
5	76940525877260e+02;4	85198797534507e-01;0	0916870559497812;2	57186297430424e-08;7	26979934069998e-07;HAUS4
6	62187214287205e+02;6	74736790956833e-02;0	1346500351483802;5	69617255042692e-01;7	58733151610004e-01;JPH4
1	09544917288871e+02;8	54320142160356e-02;0	2173738952483520;4	96751708968909e-01;7	01790467998009e-01;MYH7
1	76970576004784e-01;1	84350378790705e-03;0	2532483899398867;9	99852487001736e-01;NA;CEBPE
1	63839473679898e+03;6	07197321718309e-02;0	2048473319794186;6	30575356245776e-01;8	00197929664236e-01;SLC7A8
3	43877118714244e+02;8	81633770332998e-02;0	1486948192551701;4	62613754921370e-01;6	73357748334578e-01;OSGEP
3	21698757291313e+03;3	21105580958879e-01;0	1191838692888449;2	64472599549681e-03;1	64965614301100e-02;SLC22A17
1	33389884110277e+03;1	73648859182497e-02;0	0934699392683694;7	95958355791489e-01;8	99636049536656e-01;RNF31
7	78365081081728e+02;-1	72350918013171e-01;0	0919650639519175;4	30475562681926e-02;1	40112098514559e-01;SCFD1
8	73195878556285e+02;2	32794268266747e-01;0	1480272508849605;6	07276492111936e-02;1	80009263599309e-01;G2E3
2	04054343407946e+03;-1	04513859228057e-01;0	1138228525101977;3	42980933241160e-01;5	61006825692918e-01;HECTD1
2	32598602693192e+04;2	40562168396158e-01;0	0519859659433560;2	21008139791376e-06;3	87689758035648e-05;HNRNPC
3	21115803862108e+00;-3	77413128067393e-02;0	2542600038255328;3	45238516849727e-01;5	63162839158830e-01;RPGRIP1
6	47379543336055e+03;3	13964196583553e-03;0	0517879000736987;9	40607262150462e-01;9	72147244067992e-01;SUPT16H
1	82147566951589e+03;-1	46607309826170e-01;0	1153393372625618;1	53408478827406e-01;3	38750538860185e-01;TOX4
3	73119945005919e+02;-4	58450854287808e-02;0	0922369430437371;5	91946519295958e-01;7	74722918107630e-01;GEMIN2
1	03411412560202e+01;4	59604216280745e-02;0	2357216701729656;6	29341679356177e-01;7	99523006913102e-01;TGM1
7	22057902448232e+02;3	24544262957378e-02;0	0877552094632531;6	94016921363343e-01;8	39874010510293e-01;AL096870.1
4	25978434101749e-01;1	96174400074727e-02;0	2544146259164484;4	70907337265192e-01;NA;DAZL
0	00000000000000e+00;NA;NA;NA;NA;TBL1Y
2	80197571402804e+03;-2	31966680134344e-01;0	1175952369647715;2	47287746343133e-02;9	30594398222057e-02;SEMA6A
6	04444485824462e+02;-3	77181133145827e-02;0	1088712625582925;7	02095559772994e-01;8	45237479992641e-01;TRPM7
1	16880763964286e+03;4	43842519501262e-01;0	1187739581733463;3	87468359719336e-05;4	70702303659045e-04;TYRO3
4	42046348380424e+02;6	19872547246960e-02;0	1373716716206431;5	91980123380449e-01;7	74722918107630e-01;WDR76
1	72280689946807e+02;-1	88552421160006e-01;0	2569807252395446;1	75240419026648e-01;3	70380479557356e-01;CAPN3
2	28078644354536e+02;-4	74895215248204e-02;0	1058637381161478;6	20024295706456e-01;7	93779948450302e-01;SNAP23
1	27296996356736e+01;-3	25496395721918e-01;0	5120240979088171;2	49596308792310e-02;9	37260722070794e-02;TBX15
6	47996470320057e+03;2	30020568339141e-01;0	0743529666711852;6	18109511149289e-04;4	95171232341901e-03;PHGDH
2	69405925951216e+02;-1	06217724011010e+00;0	1685931009191504;2	20675664392213e-11;1	21016585167010e-09;COL9A3
2	85244530896111e+03;-1	58279963841131e-01;0	0662430316345577;1	25987051201598e-02;5	56867250975995e-02;EZR
1	08610005123800e+04;-5	09486110447891e-01;0	0630663331750973;3	67542568384703e-16;5	97136449420531e-14;MYL6
2	05255566781775e+03;2	36682096259790e-01;0	1578157527718480;6	65618781322738e-02;1	92563103586528e-01;AGO1
2	06140598468900e+02;5	89212157345850e-01;0	2446520275739569;1	87541979334016e-03;1	24721873326034e-02;TEKT2
5	02663565067714e+02;2	19376471170576e-01;0	1419001721464561;6	42932383661045e-02;1	88002297015368e-01;CLSPN
7	46299649110960e+02;-4	95205775777872e-01;0	1229523241967838;1	06363581631015e-05;1	54989480559394e-04;RFFL
3	89877245440314e+01;1	52726999022850e-01;0	2269595003880910;2	67338482185911e-01;4	84307229503948e-01;UNC13D
3	14484674699334e+02;-1	84293128640414e-01;0	1613812358806286;1	52492126481167e-01;3	37445752227887e-01;MFSD11
5	74810409138134e+03;-8	62883040753719e-02;0	1261157860504014;4	31275446878629e-01;6	43964288405899e-01;DPYSL2
1	48256887917838e+02;-7	91350136305388e-02;0	2075872904488238;5	32225536388233e-01;7	30495210305344e-01;TGFB2
5	61915216992822e+02;2	84057770191887e-02;0	0862869421224572;7	24751831214210e-01;8	58718791691895e-01;GPATCH2
1	56033703476922e+03;-5	98433466075933e-02;0	1112734380791028;5	46826926508086e-01;7	41211640578290e-01;NUP50
2	12397055591499e+02;5	02766011635330e-02;0	1289551855281968;6	54362458463175e-01;8	14742657063733e-01;CDC45
5	53909121962003e+02;-4	40279581340092e-02;0	2392691514245805;6	19201838619229e-01;7	93416410155029e-01;COMT
5	38266563412608e+02;4	71388546882768e-02;0	1026875017076994;6	17306713196826e-01;7	92345782140703e-01;ADA2
0	00000000000000e+00;NA;NA;NA;NA;VNN3
1	08726102144254e+03;-1	70598940539565e-01;0	0786424429336579;2	19621846704178e-02;8	51640906336253e-02;ECHDC1
7	16365997137859e+02;-2	61471737774339e-02;0	1309224306123493;8	16924510241803e-01;9	10814243589245e-01;LRRFIP2
1	22297341808481e+03;6	93646449208166e-02;0	0742932514030977;3	30086888801212e-01;5	48974830861846e-01;SEC22C
3	50382839062333e+01;-1	01942755190389e-01;0	2280482014316939;4	09265521493916e-01;6	23794955844840e-01;XYLB
2	13772866839557e+03;1	03545048385523e-01;0	0896952414965542;2	15676212345027e-01;4	23699319177981e-01;HDAC6
0	00000000000000e+00;NA;NA;NA;NA;OR1I1
1	52100595938284e+01;-2	10347636357854e+00;0	6821933648740433;6	38319510582591e-05;7	26256240479300e-04;GABRP
0	00000000000000e+00;NA;NA;NA;NA;KRT31
5	31347816232899e+02;4	18891893970542e-02;0	1323234243007299;7	10479557973321e-01;8	50676812163937e-01;CDC6
2	67389732109239e+02;-2	33837461970939e-02;0	1222583051597459;8	25576834211047e-01;9	15195744723660e-01;UPRT
1	66701009408001e+03;2	07916171232576e-02;0	0877611476370793;8	19799524228852e-01;9	12517272464671e-01;CDC23
1	10018228426595e+03;8	82545132312797e-02;0	0730474876984821;2	06510295592839e-01;4	12783141150501e-01;AAAS
8	98802440626552e+03;-1	38154196484683e-01;0	1055439152259430;1	48695045599491e-01;3	31744150759355e-01;CBX5
[truncated: 35,952 more rows]
